# Supplementary material for: Social language in autism spectrum disorder: A computational analysis of sentiment and linguistic abstraction
Source: PLoS One. 2020 Mar 6;15(3):e0229985. doi: 10.1371/journal.pone.0229985 (PMC7059930; doi:10.1371/journal.pone.0229985)
Supplement: S1 Data — (XLSX) [file pone.0229985.s001.xlsx]

## Sheet: BOOK
ID	Indetifier	Task	Group	col_code	tokens	pos	neg	dav	iav	sv	nom	f	adj	interp	subst	sg	acc	m3	fin	gen	imperf	qub	wok	ter	prep	sec	npraep	ppron3	adv	perf	m1	comp	conj	pri	dat	ppron12	akc	praet	nwok	pl	n	loc	imps	adja	pact	aff	m2	interj	com
p0000950	1	BOOK TUESDAY	CONTROL	*CHI:	3	0	0							2																																		1
p0000954	1	BOOK TUESDAY	CONTROL	*CHI:	5	0	0			1	3	3	2	1	1	4			1		1			1
p0000955	1	BOOK TUESDAY	CONTROL	*CHI:	6	0	1			1		2	1	1	2	3	2		1		1			1	1															1	1	2
p0000956	1	BOOK TUESDAY	CONTROL	*CHI:	9	0	0				2	2	1	6	1	2						1
p0000959	1	BOOK TUESDAY	CONTROL	*CHI:	2	0	0							1								1
p0000962	1	BOOK TUESDAY	CONTROL	*CHI:	2	0	0							1								1
p0000975	1	BOOK TUESDAY	CONTROL	*CHI:	12	0	0		1	2	2	3	3	1	2			3			2				1				1						1			1		6		4
p0000977	1	BOOK TUESDAY	CONTROL	*CHI:	14	0	0			1	2	3	1	2	2						1	5			1				1		1		1					1	1	4
p0000978	1	BOOK TUESDAY	CONTROL	*CHI:	7	0	0			1	1	1		1	1					1	1	2		1			1	1					1				1	1		3							2
p0000980	1	BOOK TUESDAY	CONTROL	*CHI:	24	0	0	2	2	1	4	3	1	3	3	7	3		1		2	2		4	2		2	3	2	2	4		2				3	2	1	3							2
p0000982	1	BOOK TUESDAY	CONTROL	*CHI:	18	0	0	1		1	2	1	2	3	3		4	3		2		2		1	2			1	1	1	1		2				1	1		7							2
p0000984	1	BOOK TUESDAY	CONTROL	*CHI:	5	0	0							1	1		1					1								1			1					1		2							2
p0000988	1	BOOK TUESDAY	CONTROL	*CHI:	17	1	0	1		1	4	2	2	2	4	4		4		3	1	2			1				2	1	2	1	1					2		4
p0000990	1	BOOK TUESDAY	CONTROL	*CHI:	14	0	0	1			1	1	2	6	1	4	2	2				1			1					1	2		1					1		1		2
p0000992	1	BOOK TUESDAY	CONTROL	*CHI:	3	0	0							2																																		1
p0000995	1	BOOK TUESDAY	CONTROL	*CHI:	26	0	0	3			3	4	1	9	4	5	1			1	2	4			1				3	1	3				1			3		3	1
p0000997	1	BOOK TUESDAY	CONTROL	*CHI:	7	0	0				1	2	1	1		3						2		1			1	1		1	1		1		1			1
p0000998	1	BOOK TUESDAY	CONTROL	*CHI:	20	0	0			2	6	7	4	6	4	7	3			1	1			1	1		1	1	1		3		1				1	1	1	3
p0001001	1	BOOK TUESDAY	CONTROL	*CHI:	27	0	0			1	3	2	1	8	5	6	2	3		3	1	2		1	2		1	1	3	1	2		2		1		1	2		3	2			1
p0001002	1	BOOK TUESDAY	CONTROL	*CHI:	27	0	0	3			2	5	3	12	3	9	2	2				2			3					3	1		1					3			1	5
p0001004	1	BOOK TUESDAY	CONTROL	*CHI:	8	0	0	1			1	2		1	1	3				1	1	2		1			1	1	1				1				1	1			1
p0001006	1	BOOK TUESDAY	CONTROL	*CHI:	10	0	0				3	4	1	1	2	1	2					2			1					1			1					1	1	4	1
p0001008	1	BOOK TUESDAY	CONTROL	*CHI:	10	0	0	1			2	1		1	4	5	1			3		1		1	1		1	1		1	4		1				1	1	1	1	1
p0001009	1	BOOK TUESDAY	CONTROL	*CHI:	10	0	0	1			2	3	1	1	2	1		1		2		2			1				1	1			1					1		3
p0001010	1	BOOK TUESDAY	CONTROL	*CHI:	10	0	0	1		1	2			1	3	4	2			1		1		1	1		1	1		2	4		1				1	1	1	1	1
p0001011	1	BOOK TUESDAY	CONTROL	*CHI:	3	0	0			1				1																1	1		1					1		1
p0001012	1	BOOK TUESDAY	CONTROL	*CHI:	8	0	0			1	2	2	1	1	2	1		2				2								1			1					1		3
p0001014	1	BOOK TUESDAY	CONTROL	*CHI:	17	0	0	1	1		2	4	1	2	3	5	1				1	3			1				1	2			1		2			2		1	2	2
p0001015	1	BOOK TUESDAY	CONTROL	*CHI:	10	0	0	1		1	1	4		1	3	2	1	1		2	1	1			1					1			2					2		3
p0001019	1	BOOK TUESDAY	CONTROL	*CHI:	6	0	0							3	1	1	1	1				2
p0001021	1	BOOK TUESDAY	CONTROL	*CHI:	3	0	0							2																																		1
p0001022	1	BOOK TUESDAY	CONTROL	*CHI:	19	1	0	1			1	2	1	6	3	4		3		2		1			1	1			2	2			3					1		2
p0001023	1	BOOK TUESDAY	CONTROL	*CHI:	10	0	0				2	2	1	6	1	2						1											1
p0001024	1	BOOK TUESDAY	CONTROL	*CHI:	12	0	0	1		2	3			3	3	5		2	2		2			2					1	2	1		1					2		2							2
p0001025	1	BOOK TUESDAY	CONTROL	*CHI:	7	0	0	1			2	3	1	1	2	4					1				1								1					1	1								1
p0001027	1	BOOK TUESDAY	CONTROL	*CHI:	20	0	0		2	2	4	3	1	3	3	4	1	1	1	1	3	2		2			1	1	2	1	2	2	1				1	2		5							2
p0001028	1	BOOK TUESDAY	CONTROL	*CHI:	9	0	0	1	1		1			1	1	3					1	2							1	1	1		2					2									2
p0001030	1	BOOK TUESDAY	CONTROL	*CHI:	21	0	0	1	1	1	4		1	6	3	4		6		1	2	4		1			1	1	2	1			1				1	2		3	1
p0001031	1	BOOK TUESDAY	CONTROL	*CHI:	5	0	0			1		1		1								1							1	1			1					1		1
p0001033	1	BOOK TUESDAY	CONTROL	*CHI:	12	0	0	1	1			2		2	1	1		1		2	1	1			1				2	2		1	1					2		2
p0001034	1	BOOK TUESDAY	CONTROL	*CHI:	13	0	0	1			3	6	2	2	3	6				2		2			2					1			1					1				2
p0001035	1	BOOK TUESDAY	CONTROL	*CHI:	7	0	0			1		1		1	1	1					1	2			1								1					1	1	1	1	2
p0001036	1	BOOK TUESDAY	CONTROL	*CHI:	9	0	0				1	1		1	3	5				1		2		1			1	1		1	2		1		2		1	1			2
p0001037	1	BOOK TUESDAY	CONTROL	*CHI:	5	0	0							1	1	1	1					2											1								1
p0001038	1	BOOK TUESDAY	CONTROL	*CHI:	22	0	0	3			4	4		9	5	7						3			1					3		1			1			2			3	1
p0001039	1	BOOK TUESDAY	CONTROL	*CHI:	10	0	0		1	1	3		2	2	1	5	1				2	1		1			1	1			3		1				1	2		1							3
p0001040	1	BOOK TUESDAY	CONTROL	*CHI:	20	0	0		1		3		3	5	3	7		3				4			2				1	1			1					1	2		1	5					3
p0001044	1	BOOK TUESDAY	CONTROL	*CHI:	3	0	0							2																																		1
p0001046	1	BOOK TUESDAY	CONTROL	*CHI:	2	0	0							1																																		1
p0001047	1	BOOK TUESDAY	CONTROL	*CHI:	4	0	0			2	1		1	1		1		2			1																	1		1
p0001048	1	BOOK TUESDAY	CONTROL	*CHI:	4	0	0		1		1			1	1						1								1									1		2							2
p0001053	1	BOOK TUESDAY	CONTROL	*CHI:	4	0	0				1	1		2	1							1																		1
p0001056	1	BOOK TUESDAY	CONTROL	*CHI:	7	0	0				1			6	1																									1	1
p0001059	1	BOOK TUESDAY	CONTROL	*CHI:	4	0	0			1	1	1	1	1		2			1		1	1		1
p0000376	2	BOOK TUESDAY	CONTROL	*CHI:	29	0	0	1		2	5	1	3	14	2	5		5			2								5	1			1					3		3	2							1
p0000378	2	BOOK TUESDAY	CONTROL	*CHI:	7	0	0							6																			1
p0000380	2	BOOK TUESDAY	CONTROL	*CHI:	9	0	0	1				4	2	1	1		2			3					2				1	1			1					1	1	4
p0000381	2	BOOK TUESDAY	CONTROL	*CHI:	7	0	0							6								1
p0000383	2	BOOK TUESDAY	CONTROL	*CHI:	2	0	0							1								1
p0000385	2	BOOK TUESDAY	CONTROL	*CHI:	9	0	0	1			1	1		2	2	3			1	1	1	1		1							1	1	1	1	1	1				1							1
p0000388	2	BOOK TUESDAY	CONTROL	*CHI:	6	0	0				1		1	1		3					1	1		1			1	1			2		1		1			1			1
p0000389	2	BOOK TUESDAY	CONTROL	*CHI:	13	0	0			3	4		1	4	3	6		4	1		2			1							1	1	1					1
p0000391	2	BOOK TUESDAY	CONTROL	*CHI:	18	0	0	2		1			1	7	2	3	1	2		3		1			1				2	3	4		1					3		3
p0000393	2	BOOK TUESDAY	CONTROL	*CHI:	22	0	0	1	1	3	3	2	1	7	4	6	2		1		2			1					1	2	3	3	1					3		3	3
p0000395	2	BOOK TUESDAY	CONTROL	*CHI:	14	0	0			1	1	1	1	5	1	3	3	1						1	1		1	1	2	1	2		2				1	1	1	1
p0000396	2	BOOK TUESDAY	CONTROL	*CHI:	8	0	0			2	3	1	1	2	2	4					1											1						1									3
p0000403	2	BOOK TUESDAY	CONTROL	*CHI:	2	0	0							1								1
p0000405	2	BOOK TUESDAY	CONTROL	*CHI:	6	0	0			1		1		1	1	1				2					1				1	1			1					1		1	1
p0000406	2	BOOK TUESDAY	CONTROL	*CHI:	8	0	0							6															1				1
p0000407	2	BOOK TUESDAY	CONTROL	*CHI:	15	0	0	2		1	3	2	3	3	3	5	5	2	1		1			1	2					2			1					2	2	4	4
p0000408	2	BOOK TUESDAY	CONTROL	*CHI:	5	0	0			1	1			1	1	2		2			1								1				1					1
p0000410	2	BOOK TUESDAY	CONTROL	*CHI:	15	0	0	1	1	1	1	4	1	4	2	4			1	3	1	1		1	1				1	2	1	1	1					2		2
p0000411	2	BOOK TUESDAY	CONTROL	*CHI:	7	1	0				1		1	2	1	1				1										1	2		1		1			1		2	1
p0000413	2	BOOK TUESDAY	CONTROL	*CHI:	23	0	0			3	2			11	2	2					2								2	1	1		3					3		3							4	2
p0000414	2	BOOK TUESDAY	CONTROL	*CHI:	19	0	0	1			2		2	9		3		1				1							3	2	3		2					2		1
p0000415	2	BOOK TUESDAY	CONTROL	*CHI:	7	0	0	1						1	1	2			1		1			1	1				2				1						1								1
p0000417	2	BOOK TUESDAY	CONTROL	*CHI:	6	0	0	1			1			1	2	1	1				1								1		2	1						1		2							1
p0000418	2	BOOK TUESDAY	CONTROL	*CHI:	15	0	0	2						6		2	1				2	2		1			1	1	2		3	2						2		1
p0000419	2	BOOK TUESDAY	CONTROL	*CHI:	12	0	0			2	1	2		3	2	3			1	1	2			1					3		1	2						1		1
p0000421	2	BOOK TUESDAY	CONTROL	*CHI:	3	0	0							2																																		1
p0000424	2	BOOK TUESDAY	CONTROL	*CHI:	18	0	0				1	1		7	3	3	2	1	1	2	1	1		1	2				2				2							1	1
p0000426	2	BOOK TUESDAY	CONTROL	*CHI:	6	0	0	1		1				1	1	2			2	2	2	1		2	1															1	1
p0000428	2	BOOK TUESDAY	CONTROL	*CHI:	7	0	0				1	1		6	1	1
p0000433	2	BOOK TUESDAY	CONTROL	*CHI:	7	0	0	1				1		1	1	1			1	2	1			1	1				2				1							1
p0000434	2	BOOK TUESDAY	CONTROL	*CHI:	17	0	0			2	3	2	1	6	1	4			3		3			4			1	1	3		1		2				1			2
p0000436	2	BOOK TUESDAY	CONTROL	*CHI:	4	0	0			1	1			1					1		1			2			1	1	1		1						1			2
p0000440	2	BOOK TUESDAY	CONTROL	*CHI:	11	0	0	1			1			5	1	2													2	1	2		2					1
p0000441	2	BOOK TUESDAY	CONTROL	*CHI:	3	0	0				2		1	1	1	2																									2
p0000442	2	BOOK TUESDAY	CONTROL	*CHI:	27	0	0	1				1		17	1	2	2								1				3	1			2					1			1			1				1
p0000445	2	BOOK TUESDAY	CONTROL	*CHI:	6	0	0				2			3	2	2						1									1										1
p0000447	2	BOOK TUESDAY	CONTROL	*CHI:	14	0	0		1	1	2		1	6	2	2		4		2	1		1		1					1		2						2		3	1
p0000448	2	BOOK TUESDAY	CONTROL	*CHI:	12	0	0			2				5							4								1		4		2					4		4
p0000449	2	BOOK TUESDAY	CONTROL	*CHI:	8	0	0							6								1							1
p0000451	2	BOOK TUESDAY	CONTROL	*CHI:	9	0	0							6								1							2
p0000453	2	BOOK TUESDAY	CONTROL	*CHI:	8	0	0	1				2		6	1		1													1								1		2
p0000454	2	BOOK TUESDAY	CONTROL	*CHI:	6	0	0		1	1	1	1		1					1		2	1		1					1				1							2					1	1
p0002247	3	BOOK TUESDAY	CONTROL	*CHI:	2	0	0							1								1
p0002250	3	BOOK TUESDAY	CONTROL	*CHI:	22	0	0		1	1	4	2	2	4	5	7		3	1	1	1	1		2	2		1	1	1	2	4	3					1	2	1	4	1	2
p0002251	3	BOOK TUESDAY	CONTROL	*CHI:	9	0	0		2	1	2			2		3					1	1							2	2	3		1					1								2
p0002252	3	BOOK TUESDAY	CONTROL	*CHI:	22	0	0		1	1	2	2	2	4	1	3	1	4	2	3	2	3		3			1	1	1	1		1	3				1	1		6	1							1
p0002253	3	BOOK TUESDAY	CONTROL	*CHI:	14	0	0		1		1	2		3	3		2	1		2	1				2				1	1	1		1					1	1	4								2
p0002254	3	BOOK TUESDAY	CONTROL	*CHI:	32	0	0	1		2	6	2	4	10	5	11	1	2	1	1	3	3		1	1				2	1	4		1					1	1		2	2						2
p0002255	3	BOOK TUESDAY	CONTROL	*CHI:	21	0	0	2	1	2	2	2	1	7	3	3	3		5	1	5	2		6	1		1	1			1						1			7	2
p0002256	3	BOOK TUESDAY	CONTROL	*CHI:	14	0	1		1	1		3	1	2	4	4	4	1	2	1	2	3		2	1				1											3	1								1
p0002257	3	BOOK TUESDAY	CONTROL	*CHI:	4	0	0	1						1	1			1	1	2	1			1	1															2
p0002258	3	BOOK TUESDAY	CONTROL	*CHI:	22	0	0	1		3	2	9	4	4	4	8	5		2		4			1	2				1				1	1	1			1	1	3		3							1
p0002259	3	BOOK TUESDAY	CONTROL	*CHI:	11	0	0	1			1	2		3	2	3		1	1	1	1	1		2	2		1	1									1		1	1		3
p0002260	3	BOOK TUESDAY	CONTROL	*CHI:	30	0	1	3	2	1	5	5	1	4	6	10	3	2	4	1	6	1		7	2		3	3	2	1	1	1	2				2		1	5	1	4					2
p0002261	3	BOOK TUESDAY	CONTROL	*CHI:	18	0	0	1			1	1	3	4	3		1	3	2	6	2	1	1	2	2				1				1						1	8	2							1
p0002262	3	BOOK TUESDAY	CONTROL	*CHI:	5	0	0		1					1	1		2		1		1			1	1								1							2	1
p0002263	3	BOOK TUESDAY	CONTROL	*CHI:	6	0	0					1		1	2	1	1	1	1	3	1			1	2														1	2
p0002264	3	BOOK TUESDAY	CONTROL	*CHI:	11	0	0			2	2	3		2	4	4	3	1	2		2	1		2	1				1											2
p0002265	3	BOOK TUESDAY	CONTROL	*CHI:	25	1	0		1	2	2		6	3	4	7	7	7	3	6	3	1		5	3		1	2	1		2		2				2			8	3
p0002266	3	BOOK TUESDAY	CONTROL	*CHI:	5	0	1	1			2	1		1	2	3			1		1			1									1								1
p0002267	3	BOOK TUESDAY	CONTROL	*CHI:	4	0	0		1	1	2			1	1				1		1			1						1	2									3						1
p0002268	3	BOOK TUESDAY	CONTROL	*CHI:	4	0	0	1			2			1	2				1		1			1																3	2
p0002269	3	BOOK TUESDAY	CONTROL	*CHI:	7	0	0	2				2	1	2	2		3	1	2		2			2																5
p0002270	3	BOOK TUESDAY	CONTROL	*CHI:	18	1	0					3	4	2	5	6	1	6	1	5	1	1		1	2				2				1						1	4		3
p0002849	4	BOOK TUESDAY	ASD	*CHI:	4	0	0				2			2	2	2																									2
p0002856	4	BOOK TUESDAY	ASD	*CHI:	32	0	0		3		2	2		12	5	4	1	3	1		2	3		1	3		1	1	2	2	2	1		1			1	2	1	5	1	6		1
p0002857	4	BOOK TUESDAY	ASD	*CHI:	22	0	0		1	3	4	2	1	4	4	5		1	3		3	5		2	1								2	1	1				1	3	2	2
p0002859	4	BOOK TUESDAY	ASD	*CHI:	7	0	0			1				1					1		1	1		1					2				1		1					1
p0002860	4	BOOK TUESDAY	ASD	*CHI:	18	0	0		1	1	1		1	5	2	4	2		1		1	3		1					1	1		1	3					1		1							4
p0002862	4	BOOK TUESDAY	ASD	*CHI:	9	0	0			1				1	1			1	1		1			1	1				3				1		1				1	2									2
p0002863	4	BOOK TUESDAY	ASD	*CHI:	4	0	0				3	1	2	1		2		2																						1
p0002865	4	BOOK TUESDAY	ASD	*CHI:	22	0	0		2	1	2	1	1	8	3	3	2	1	1		1	1		2	1		1	1	1	1	2		2		1		1			3	1
p0002867	4	BOOK TUESDAY	ASD	*CHI:	11	0	0	1	2		1	2	1	1	2	3	3	2		2	2	1			2				1	1								1		2	1					1
p0002868	4	BOOK TUESDAY	ASD	*CHI:	9	0	0	1			2	2	2	1	3	2				4					1					1					1			1	1	4	4
p0002871	4	BOOK TUESDAY	ASD	*CHI:	12	0	0	1					1	1	3	3	4	3	1	3	1			1	3				2				1						2	2	1
p0002872	4	BOOK TUESDAY	ASD	*CHI:	6	0	0	1				3	1	1	1	2	2												1	1			1					1		1
p0002874	4	BOOK TUESDAY	ASD	*CHI:	8	0	0	1		1	1	2	1	1	1	3	1	1	1		1			1						1			2		1			1		1
p0002875	4	BOOK TUESDAY	ASD	*CHI:	4	0	0				3	3	1	1		1																								2
p0002876	4	BOOK TUESDAY	ASD	*CHI:	28	0	1	3			1	6	1	9	5	8	3	2		5					3					3			3					3	2	1	1
p0002877	4	BOOK TUESDAY	ASD	*CHI:	12	0	0	1	2	2	2	1		2	2	4					3	1								2		1	1					2			2						1
p0002879	4	BOOK TUESDAY	ASD	*CHI:	18	1	0	2	1		1	3		5	3	4	1				2				2				3	1			2					2	2	2	1				1	1	2
p0002881	4	BOOK TUESDAY	ASD	*CHI:	10	0	0			1	1	2	1	1	2	2	3					1			1				2	1			1					1		2	2
p0002884	4	BOOK TUESDAY	ASD	*CHI:	9	0	0	1				2	1	1	1	2		1				2			1				1	1			1					1		1		3
p0002888	4	BOOK TUESDAY	ASD	*CHI:	4	0	0	1						2		1			1		1	1												1
p0002890	4	BOOK TUESDAY	ASD	*CHI:	9	0	0	1				1		2	1	1		1		2		1			1				1	2			1					1		1
p0002891	4	BOOK TUESDAY	ASD	*CHI:	13	0	0			1	3	3	2	1	2	1			1	2	1	2		1	1				2				2						1	4	1
p0002894	4	BOOK TUESDAY	ASD	*CHI:	28	0	0	3		2	4	2	1	11	4	3	1	3	2	2	2	1		3			1	1	3	1	2	1		1		1	1	1		7	1
p0002896	4	BOOK TUESDAY	ASD	*CHI:	3	0	0				1			1	1	1															1
p0002897	4	BOOK TUESDAY	ASD	*CHI:	4	0	0				3	1	1	1		1		2																						2
p0002901	4	BOOK TUESDAY	ASD	*CHI:	6	0	0	1					1	1	1	3	2		1		1			1					1				1								2
p0002902	4	BOOK TUESDAY	ASD	*CHI:	5	0	0		1		2	2		1	2	1	1				1												1							2	1				1	1
p0002905	4	BOOK TUESDAY	ASD	*CHI:	11	0	0	1	1		3	2		2	2	2			1	1	2	3		1	1				1										1	2	1				1	1
p0002908	4	BOOK TUESDAY	ASD	*CHI:	12	0	0		1	1		1		2	1	5	1			1	2	3	1		1					1	2	1		2	1	1		2			1
p0000897	5	BOOK TUESDAY	CONTROL	*CHI:	11	0	0	1			1	4		5	1														2	3								3		4
p0000898	5	BOOK TUESDAY	CONTROL	*CHI:	10	0	0			2	1	2		2	1	4				2	1	2		2			2	2		1	3	1					1	2		1
p0000900	5	BOOK TUESDAY	CONTROL	*CHI:	6	0	0		1		1	2	1	1	2			2			1				1													1		4		3
p0000902	5	BOOK TUESDAY	CONTROL	*CHI:	14	0	0		1	1	1		1	7	1		2				2	1			1						1		1					1		3							2
p0000904	5	BOOK TUESDAY	CONTROL	*CHI:	7	0	0	1		1	2	2		1	2						2	1							1									2		4							2
p0000905	5	BOOK TUESDAY	CONTROL	*CHI:	8	0	0					2		1	1	1		1		2	1	1			1				1	1			1					2		2
p0000907	5	BOOK TUESDAY	CONTROL	*CHI:	19	0	0	1	2	1	4	2		6	5	5	1		2		3			2					1	1	5	2	1					2		4
p0000909	5	BOOK TUESDAY	CONTROL	*CHI:	11	0	0	1			1	1		1	2	3		1		2	1	2		1	1		1	1	1	1	1		1				1	2	1	2	2	1
p0000911	5	BOOK TUESDAY	CONTROL	*CHI:	18	0	0			3	1	5		6	3	4	1	1		2	2				1				2	1			2					3		2
p0000913	5	BOOK TUESDAY	CONTROL	*CHI:	4	0	0			1		2		1	1		1				1								1									1		2
p0000914	5	BOOK TUESDAY	CONTROL	*CHI:	14	0	0	1			1	3		5	4	5	1			1	1				1				1				2					1	1								2
p0000916	5	BOOK TUESDAY	CONTROL	*CHI:	6	0	0	1			1	1		1	2	3					1				1				1									1	1								2
p0000917	5	BOOK TUESDAY	CONTROL	*CHI:	4	0	0		1		1	2		1	1														1	1								1		2
p0000918	5	BOOK TUESDAY	CONTROL	*CHI:	9	0	0	1				1	1	2	1	2		2		3					1				1	1			1					1		1								1
p0000921	5	BOOK TUESDAY	CONTROL	*CHI:	4	0	0		1			1		1							1	1											1					1		1
p0000924	5	BOOK TUESDAY	CONTROL	*CHI:	6	0	0			1	2	2	2	1		3			1		1	1		1								1
p0000927	5	BOOK TUESDAY	CONTROL	*CHI:	13	0	0	2		1	1	3		2	1	4					2	2							2	1		1	2					3			1
p0000929	5	BOOK TUESDAY	CONTROL	*CHI:	3	0	0	1						1	1	1	1													1	2							1		1
p0000933	5	BOOK TUESDAY	CONTROL	*CHI:	7	0	0							6															1
p0000935	5	BOOK TUESDAY	CONTROL	*CHI:	3	0	0							1		1					1	1																1			1
p0000937	5	BOOK TUESDAY	CONTROL	*CHI:	5	0	0		2		1	2		1	1						1									1			1					1		2
p0000939	5	BOOK TUESDAY	CONTROL	*CHI:	3	0	0				1			1	1	1		1															1
p0000656	6	BOOK TUESDAY	CONTROL	*CHI:	3	0	0		1		1	2		1	1						1																	1		2
p0000657	6	BOOK TUESDAY	CONTROL	*CHI:	7	0	0			2	1			2	1	1					1									1		1	1					2		2	2						1
p0000660	6	BOOK TUESDAY	CONTROL	*CHI:	2	0	0				1			1	1																									1							1
p0000663	6	BOOK TUESDAY	CONTROL	*CHI:	3	0	0		1			1		1			1				1			1			1	1			1						1	1		2
p0000670	6	BOOK TUESDAY	CONTROL	*CHI:	3	0	0			1	1			1	1	1		2												1								1		1
p0000679	6	BOOK TUESDAY	CONTROL	*CHI:	10	0	0	2			3	1		1	4	6	2				2			1			1	1	1		5		1				1	2		1	1
p0000687	6	BOOK TUESDAY	CONTROL	*CHI:	8	0	0	1			1	2	1	1	2	4		1		2		1			2					1								1	1		1	2
p0000692	6	BOOK TUESDAY	CONTROL	*CHI:	2	0	0							1								1
p0000696	6	BOOK TUESDAY	CONTROL	*CHI:	6	0	0	1				4	2	1	1		3												1	1								1		4
p0000698	6	BOOK TUESDAY	CONTROL	*CHI:	6	0	0			1				1	2	2		1		2					1				1	1								1		1	2
p0000703	6	BOOK TUESDAY	CONTROL	*CHI:	4	0	0					2	1	1	1	2				3					1																								1
p0000706	6	BOOK TUESDAY	CONTROL	*CHI:	4	0	0	1			1	2	1	1	1	3	1	1												1								1
p0000708	6	BOOK TUESDAY	CONTROL	*CHI:	6	0	0			1		3	2	1	1		3		1		1			1					1											4
p0000710	6	BOOK TUESDAY	CONTROL	*CHI:	7	0	0		1		1			1	1	2			1		1	2		1					1				1														1
p0000713	6	BOOK TUESDAY	CONTROL	*CHI:	2	0	0							1								1
p0000715	6	BOOK TUESDAY	CONTROL	*CHI:	2	0	0							1								1
p0000719	6	BOOK TUESDAY	CONTROL	*CHI:	4	0	0			1		1		1	1	2		1		2					1					1								1
p0000721	6	BOOK TUESDAY	CONTROL	*CHI:	9	0	0			1		1		6	1	2	1													1			1					1									1
p0000723	6	BOOK TUESDAY	CONTROL	*CHI:	4	0	0		1			1		1		1						1								1			1					1
p0000724	6	BOOK TUESDAY	CONTROL	*CHI:	5	0	0	1				1		1		2					1			1	1		1	1	1		1						1	1	1
p0000731	6	BOOK TUESDAY	CONTROL	*CHI:	14	0	0	2				2		9	1	2	1			1					1				1	2	1							2		1
p0000733	6	BOOK TUESDAY	CONTROL	*CHI:	5	0	0	1			1			1	1	2			1		1	1		1					1																		1
p0000739	6	BOOK TUESDAY	CONTROL	*CHI:	2	0	0							1								1
p0000742	6	BOOK TUESDAY	CONTROL	*CHI:	3	0	0	1						1					1		1			1									1							1
p0000746	6	BOOK TUESDAY	CONTROL	*CHI:	2	0	0							1								1
p0000749	6	BOOK TUESDAY	CONTROL	*CHI:	3	0	0							2																																		1
p0000752	6	BOOK TUESDAY	CONTROL	*CHI:	4	0	0	1			1	2		1	1	2													1	1								1
p0000754	6	BOOK TUESDAY	CONTROL	*CHI:	18	0	0	1		2	4	3	2	3	4	6	3	1			1	2		1			1	1	2	2	5		1				1	3		4	1
p0000761	6	BOOK TUESDAY	CONTROL	*CHI:	3	0	0		1		1	2		1	1		1				1																			2					1	1
p0000765	6	BOOK TUESDAY	CONTROL	*CHI:	2	0	0							1															1
p0001144	7	BOOK TUESDAY	CONTROL	*CHI:	3	0	0							2																																		1
p0001147	7	BOOK TUESDAY	CONTROL	*CHI:	2	0	0							1
p0001151	7	BOOK TUESDAY	CONTROL	*CHI:	3	0	0							2																																		1
p0001153	7	BOOK TUESDAY	CONTROL	*CHI:	7	0	0	1						4		1			1		1								1					1														1
p0001154	7	BOOK TUESDAY	CONTROL	*CHI:	2	0	0							1																																		1
p0001158	7	BOOK TUESDAY	CONTROL	*CHI:	3	0	0							2																																		1
p0001160	7	BOOK TUESDAY	CONTROL	*CHI:	8	0	0							6															1				1
p0001162	7	BOOK TUESDAY	CONTROL	*CHI:	7	0	0		1		1	1		1	2	2	1		1		1	1		1						1	2		1					1		2
p0001165	7	BOOK TUESDAY	CONTROL	*CHI:	9	0	0		1			1		2	2	2	2	1		1	1		1		1				2	1	1							1		1
p0001166	7	BOOK TUESDAY	CONTROL	*CHI:	4	0	0		1		1			1	1							1								1								1		2	1						1
p0001167	7	BOOK TUESDAY	CONTROL	*CHI:	11	0	1	1				2		2	3	1	2		2	1	2	2		2					1		1		1							4
p0001168	7	BOOK TUESDAY	CONTROL	*CHI:	2	0	0							1																																		1
p0001170	7	BOOK TUESDAY	CONTROL	*CHI:	6	0	0		1					1	1			1			1				1				1	1								1	1	2	1
p0001171	7	BOOK TUESDAY	CONTROL	*CHI:	5	0	0	1						1	1	1		2		2					1				1	1								1		1
p0001172	7	BOOK TUESDAY	CONTROL	*CHI:	12	0	0		1	2	1			2	2	5	1	3	1	1	3	2	1		1						2			3		1		1	1	2		2
p0001175	7	BOOK TUESDAY	CONTROL	*CHI:	2	0	0							1								1
p0001176	7	BOOK TUESDAY	CONTROL	*CHI:	12	0	0			1	1	2		5	2	2	2				1	2								1	2		1					1		2					1	1
p0001177	7	BOOK TUESDAY	CONTROL	*CHI:	5	0	0			1	2	3		1	1						2								1									1		3					1	1
p0001178	7	BOOK TUESDAY	CONTROL	*CHI:	4	0	0	1				1		1	1	1	2				1				1													1		1	1
p0001179	7	BOOK TUESDAY	CONTROL	*CHI:	5	0	0	1				2		1	2	2	1				1				1													1		1	1	2
p0001181	7	BOOK TUESDAY	CONTROL	*CHI:	14	0	0	1		1	3	6	2	3	2	6	1				1	2								1		1			2			2
p0001182	7	BOOK TUESDAY	CONTROL	*CHI:	8	0	0	1	1					2	2	2		2		2	1				1				1	1								1		1	1
p0001183	7	BOOK TUESDAY	CONTROL	*CHI:	20	0	1			2	3	8	2	8	4	5	1	1		1	3	2													1			3		4
p0001184	7	BOOK TUESDAY	CONTROL	*CHI:	8	0	0				1	1		5	1	1					1								1		1							1		1
p0001185	7	BOOK TUESDAY	CONTROL	*CHI:	12	0	0	1			3	3	1	5	3	5		1		2					1					1			1					1	1								1
p0001186	7	BOOK TUESDAY	CONTROL	*CHI:	8	0	0	1	2		1	2		1	1	4	1				1	1		1			1	1		2	1		1				1	2									1
p0001187	7	BOOK TUESDAY	CONTROL	*CHI:	10	0	0	1	1		1	1		2	2	3				1	1	1							1	1	2	1	1					2		1							1
p0001188	7	BOOK TUESDAY	CONTROL	*CHI:	10	0	0	1			1	2	1	1	2			2		3	1	1			1				1				1					1	1	4
p0001189	7	BOOK TUESDAY	CONTROL	*CHI:	6	0	0		1					1							1								2	1			1					1		1	1
p0001190	7	BOOK TUESDAY	CONTROL	*CHI:	4	0	0				2		1	1	1	2		2				1
p0001191	7	BOOK TUESDAY	CONTROL	*CHI:	8	0	0	1	2		2	2		1	2			2			1								1	2			1					2		4
p0001192	7	BOOK TUESDAY	CONTROL	*CHI:	3	0	0				1			1	1	1						1																			1
p0001193	7	BOOK TUESDAY	CONTROL	*CHI:	12	0	0	1	1		2	5		2	4	3	1			2		1			1					2			2					2		3	1
p0001194	7	BOOK TUESDAY	CONTROL	*CHI:	12	0	0	1	1					5	3	3	3	1			1									2			1					2		2	4
p0001198	7	BOOK TUESDAY	CONTROL	*CHI:	11	0	0			1	2	3	1	3	3	6	2				2	1									1		1					2			2
p0001199	7	BOOK TUESDAY	CONTROL	*CHI:	11	0	1			3	4	5	1	2	2	4	1				3												1					1		2	1				1	2
p0001201	7	BOOK TUESDAY	CONTROL	*CHI:	2	1	0				1	1	1	1		1
p0002922	9	BOOK TUESDAY	ASD	*CHI:	10	0	0	1		2	2			3	1	4			2		2	1		1					1	1				1							2					1
p0002924	9	BOOK TUESDAY	ASD	*CHI:	2	0	0							1																																		1
p0002926	9	BOOK TUESDAY	ASD	*CHI:	3	0	0				1	1		1	1																		1							1
p0002929	9	BOOK TUESDAY	ASD	*CHI:	3	0	0							2																																		1
p0002937	9	BOOK TUESDAY	ASD	*CHI:	2	1	0							1															1
p0002939	9	BOOK TUESDAY	ASD	*CHI:	7	0	0			1	2			2	2	3					1	1							1									1			3
p0002940	9	BOOK TUESDAY	ASD	*CHI:	19	0	0		2	1	5	9	1	4	8	2		1		1	2				1				1	1	1		1					2		9		4
p0002943	9	BOOK TUESDAY	ASD	*CHI:	2	0	0							1								1
p0002945	9	BOOK TUESDAY	ASD	*CHI:	14	0	0		1		2	2	1	4	3		2	2	1		1	1		1					3	1								1		6	1								1
p0002946	9	BOOK TUESDAY	ASD	*CHI:	15	0	0			1	3	3	1	4	6	1		1		3	1	1			1						1		1					1		7		2					3
p0002948	9	BOOK TUESDAY	ASD	*CHI:	5	0	0					1		1	1		2								1				1	1	1							1		2
p0002950	9	BOOK TUESDAY	ASD	*CHI:	7	0	0				1		1	6		1		1
p0002951	9	BOOK TUESDAY	ASD	*CHI:	7	0	0							6															1
p0002955	9	BOOK TUESDAY	ASD	*CHI:	3	0	0							2																																		1
p0002956	9	BOOK TUESDAY	ASD	*CHI:	18	0	0	1		1	1	2		4	2	5	3		2	1	3	2		2	2			1	1		2		2	1	1		1	1		1
p0002959	9	BOOK TUESDAY	ASD	*CHI:	2	0	0		1					1		1														1	1							1
p0002961	9	BOOK TUESDAY	ASD	*CHI:	2	0	0							1								1
p0002963	9	BOOK TUESDAY	ASD	*CHI:	11	0	0				1	1		6						2				1	2			1			1		1				1		2	2		1
p0002964	9	BOOK TUESDAY	ASD	*CHI:	6	0	0			1	3			1	3	4			1		1			1					1		1										2
p0002965	9	BOOK TUESDAY	ASD	*CHI:	8	0	0			1	1	1	1	2	2	4		1	1		1			1	1				1		1											2
p0002967	9	BOOK TUESDAY	ASD	*CHI:	9	0	0	2			2	4	1	3	1	4													1	2			1					2
p0002968	9	BOOK TUESDAY	ASD	*CHI:	15	0	0	1					1	6	2	5			2		2			2					2				2								3
p0002969	9	BOOK TUESDAY	ASD	*CHI:	2	0	0							1															1																				1
p0002971	9	BOOK TUESDAY	ASD	*CHI:	2	0	0							1								1
p0002974	9	BOOK TUESDAY	ASD	*CHI:	16	0	0	1			5	3	2	4	4	6			1		1	2		1	1				1		1		1						1	1	2
p0002976	9	BOOK TUESDAY	ASD	*CHI:	3	0	0				1	1	1	1		1																	1
p0002977	9	BOOK TUESDAY	ASD	*CHI:	8	0	0							6															1				1
p0002979	9	BOOK TUESDAY	ASD	*CHI:	17	0	0	1		1	2	3	2	6	3	3	5	1			1				2				1	1			1					1	2	3	2
p0002981	9	BOOK TUESDAY	ASD	*CHI:	6	0	0	1			1			1	2	3	1		1		1	1		1							1		1								1
p0002982	9	BOOK TUESDAY	ASD	*CHI:	19	0	0	2		1	4	6		5	6	8	1	2			3								2		1		3					3		1
p0002984	9	BOOK TUESDAY	ASD	*CHI:	10	0	0			1	3			3	4	5		1			1				1								1					1	1		2	2					2
p0002986	9	BOOK TUESDAY	ASD	*CHI:	2	0	0							1								1
p0002989	9	BOOK TUESDAY	ASD	*CHI:	15	0	0	1		1	3	2	1	3	5	8		4		3	1								3	1	1		1					2									1
p0002990	9	BOOK TUESDAY	ASD	*CHI:	11	0	0	1	1		3	3		3	3	4					1	1							1	1			1					1			1
p0002991	9	BOOK TUESDAY	ASD	*CHI:	10	0	0		1		1	2	2	2	3	2	4				1								1				1					1		4							4
p0002993	9	BOOK TUESDAY	ASD	*CHI:	2	0	0					1	1	1		1	1
p0002996	9	BOOK TUESDAY	ASD	*CHI:	2	0	0							1								1
p0002997	9	BOOK TUESDAY	ASD	*CHI:	12	0	0	1	1		2	4	1	3	3	1	2				1			1			1	1	1	1	2		1		1		1	1		5
p0003000	9	BOOK TUESDAY	ASD	*CHI:	2	0	0							1								1
p0003001	9	BOOK TUESDAY	ASD	*CHI:	16	0	0	2				6	1	3	2	1	1			3	2				1				3	1		1	1		1			3		5
p0003002	9	BOOK TUESDAY	ASD	*CHI:	8	0	0			1	2	3	2	1	1	4				1	1								1			1	1					1			1
p0003005	9	BOOK TUESDAY	ASD	*CHI:	6	0	0	1	1		2	3		2	2	3					1									1								2		1							1
p0003008	9	BOOK TUESDAY	ASD	*CHI:	9	0	0							7											1				1													1
p0003010	9	BOOK TUESDAY	ASD	*CHI:	2	0	0					1	1	1						1																				1
p0003014	9	BOOK TUESDAY	ASD	*CHI:	5	0	0				3	3	1	2	2	3
p0003017	9	BOOK TUESDAY	ASD	*CHI:	6	0	0			1	2	1		2	2	1																	1							1	1
p0003019	9	BOOK TUESDAY	ASD	*CHI:	2	0	0		1					1							1
p0003020	9	BOOK TUESDAY	ASD	*CHI:	5	0	0		1		2	2		2	2	1	1				1																			2	1				1	1
p0003023	9	BOOK TUESDAY	ASD	*CHI:	2	0	0							1								1
p0003125	10	BOOK TUESDAY	ASD	*CHI:	4	0	0			1		1		1	1		1		1		1			1											1					2
p0003127	10	BOOK TUESDAY	ASD	*CHI:	7	0	0							6															1
p0003136	10	BOOK TUESDAY	ASD	*CHI:	7	0	0				1			6	1	1																															1
p0003143	10	BOOK TUESDAY	ASD	*CHI:	7	0	0	1		1	1			2		4			3		3			2			1	1			1	1		2			1
p0003150	10	BOOK TUESDAY	ASD	*CHI:	5	0	0		1		1	2		2	1		1				1																			2					1	1		1
p0003152	10	BOOK TUESDAY	ASD	*CHI:	8	0	0			1	1			6		2								1			1	1		1	2						1	1
p0003154	10	BOOK TUESDAY	ASD	*CHI:	2	0	0							1		1			1		1													1
p0003159	10	BOOK TUESDAY	ASD	*CHI:	5	0	0	1			2			1	2				1		1			1					1											3	2
p0003161	10	BOOK TUESDAY	ASD	*CHI:	2	0	0				1			1	1	1															1
p0003164	10	BOOK TUESDAY	ASD	*CHI:	2	0	0				1			1	1	1															1
p0003165	10	BOOK TUESDAY	ASD	*CHI:	4	0	0					1		2	1	1																																1
p0003166	10	BOOK TUESDAY	ASD	*CHI:	6	0	0	1	1					1	1	2	2		1		2	1			1									1							1
p0003168	10	BOOK TUESDAY	ASD	*CHI:	5	0	0	1			1			2	1				1		1			1					1		1									2
p0003171	10	BOOK TUESDAY	ASD	*CHI:	8	0	0		1					1	1	1			2	2	2			2	1				2				1							2	1
p0003173	10	BOOK TUESDAY	ASD	*CHI:	4	0	0	1			1			1	1				1		1			1									1							2							1
p0003178	10	BOOK TUESDAY	ASD	*CHI:	5	0	0			1				1	1	1			1		1	1		1	1														1	1	1	2
p0003180	10	BOOK TUESDAY	ASD	*CHI:	10	0	0	1			2	3	1	1	3	3	2		1	2	1			1	1						1		2						1	3	1
p0003181	10	BOOK TUESDAY	ASD	*CHI:	7	0	0				1	1		1	2	1	1		1	1	1	1		1	1								1						1	2	1
p0003183	10	BOOK TUESDAY	ASD	*CHI:	5	0	0	1						1	1	1	2	1	1		1			1	1								1						1	1
p0003184	10	BOOK TUESDAY	ASD	*CHI:	14	0	0	1	1		1	1		6	2	4	1					2								2	3		2					2
p0003185	10	BOOK TUESDAY	ASD	*CHI:	5	0	0			1	1	2		1	2	1	1		1		1			1									1							2
p0003187	10	BOOK TUESDAY	ASD	*CHI:	11	0	0			1	2	2	1	1	2	5			2		2	1		2	1				1				2						1								1
p0003188	10	BOOK TUESDAY	ASD	*CHI:	3	0	0	1						1		1			1		1			1									1
p0003189	10	BOOK TUESDAY	ASD	*CHI:	9	0	0		1					1		1	2	1	2		2	1		2	1				1				2							2
p0003191	10	BOOK TUESDAY	ASD	*CHI:	2	0	0							1															1
p0003193	10	BOOK TUESDAY	ASD	*CHI:	2	0	0	1						1		1			1		1			1
p0003195	10	BOOK TUESDAY	ASD	*CHI:	12	0	0	1			2	1		5	3	1			1		1			1	1								2							3	1	2					1
p0003197	10	BOOK TUESDAY	ASD	*CHI:	10	1	0	2			1	2		2	3	3	1	1	2	2	2	1		2	1				1											2
p0003199	10	BOOK TUESDAY	ASD	*CHI:	7	0	0	1						2					1	2	1			1	1				1				1							1
p0003201	10	BOOK TUESDAY	ASD	*CHI:	9	0	0			2	2			2	2	3			2		3	1		2									1					1		2	3
p0003203	10	BOOK TUESDAY	ASD	*CHI:	2	0	0							1																																		1
p0003205	10	BOOK TUESDAY	ASD	*CHI:	11	0	0			1	4		2	2	2	1		3	1		1	1		1					2		1		1							4
p0003208	10	BOOK TUESDAY	ASD	*CHI:	3	0	0		1		2	2		1	1						1																			2					1	1
p0003209	10	BOOK TUESDAY	ASD	*CHI:	2	0	0				1			1	1	1															1
p0002482	11	BOOK TUESDAY	ASD	*CHI:	4	0	0			1	1			1	1	2	1	1	1					1						1										1	1
p0002486	11	BOOK TUESDAY	ASD	*CHI:	6	0	0	1			1			2	2	3	2	1	1											1				1						1	2
p0002489	11	BOOK TUESDAY	ASD	*CHI:	11	0	0				1			7	2	2	1																2								2
p0002491	11	BOOK TUESDAY	ASD	*CHI:	9	0	0							5								1							2				1
p0002495	11	BOOK TUESDAY	ASD	*CHI:	2	0	0				1	1		1	1																									1
p0002499	11	BOOK TUESDAY	ASD	*CHI:	2	0	0					1		1	1	1				1
p0002502	11	BOOK TUESDAY	ASD	*CHI:	7	0	0				1	1		6										1			1	1									1			1
p0002505	11	BOOK TUESDAY	ASD	*CHI:	2	0	0							1								1
p0002507	11	BOOK TUESDAY	ASD	*CHI:	2	0	0	1						1					1		1			1																1
p0002511	11	BOOK TUESDAY	ASD	*CHI:	4	0	0				2	1		2	2	1																								1	1
p0002517	11	BOOK TUESDAY	ASD	*CHI:	2	0	1				1		1	1		1																									1
p0002521	11	BOOK TUESDAY	ASD	*CHI:	5	0	0				1			2	2	2		1		2					1																						1
p0002524	11	BOOK TUESDAY	ASD	*CHI:	7	0	0	1			2	1		2	2	2													1	1			1					1		1	2
p0002525	11	BOOK TUESDAY	ASD	*CHI:	12	0	0	1				1		7	1		2	1			1				3													1		2		2
p0002530	11	BOOK TUESDAY	ASD	*CHI:	5	0	0		1		1			1	1	3	1				1			1			1	1	1									1									3
p0002532	11	BOOK TUESDAY	ASD	*CHI:	4	0	0					1		1	1	2				2				1			1	1	1		1
p0002534	11	BOOK TUESDAY	ASD	*CHI:	7	0	0				1	1		5	2	2				1											1
p0002537	11	BOOK TUESDAY	ASD	*CHI:	3	0	0				1			2	1	1															1
p0002538	11	BOOK TUESDAY	ASD	*CHI:	3	0	0				1			2	1	1		1
p0002543	11	BOOK TUESDAY	ASD	*CHI:	3	0	0				2			1	2	2																									2
p0002548	11	BOOK TUESDAY	ASD	*CHI:	12	0	0							11						1					1
p0002550	11	BOOK TUESDAY	ASD	*CHI:	2	0	0							1								1
p0002553	11	BOOK TUESDAY	ASD	*CHI:	3	0	0	1				2		1	1	2	1				1																	1
p0002555	11	BOOK TUESDAY	ASD	*CHI:	2	0	0							1								1
p0002559	11	BOOK TUESDAY	ASD	*CHI:	7	0	0	1				1		6		1														1								1
p0002564	11	BOOK TUESDAY	ASD	*CHI:	7	0	0				4		1	1	3	2		2				2																		2	2
p0002565	11	BOOK TUESDAY	ASD	*CHI:	9	0	0		1					6		1					1								1		1		1					1
p0002568	11	BOOK TUESDAY	ASD	*CHI:	12	0	0				2	1	1	9	1	2																	1														1
p0002571	11	BOOK TUESDAY	ASD	*CHI:	2	0	0		1			1		1																1								1		1
p0002575	11	BOOK TUESDAY	ASD	*CHI:	7	0	0							6																		1
p0002577	11	BOOK TUESDAY	ASD	*CHI:	3	0	0							1	1	1		1		2					1
p0002580	11	BOOK TUESDAY	ASD	*CHI:	2	0	0				1			1	1	1		1
p0002582	11	BOOK TUESDAY	ASD	*CHI:	2	0	0				1			1	1	1		1
p0002588	11	BOOK TUESDAY	ASD	*CHI:	5	0	0			1	1			1	1			2			1								1				1					1		2
p0002591	11	BOOK TUESDAY	ASD	*CHI:	12	0	0		1		1	4		7	3	2					1				1										1			1	1	2		2
p0002593	11	BOOK TUESDAY	ASD	*CHI:	2	0	0							1	1			1																	1					1
p0002597	11	BOOK TUESDAY	ASD	*CHI:	3	0	0					1		1	1		2								1															1
p0002602	11	BOOK TUESDAY	ASD	*CHI:	7	0	0	1				1		6																1								1		1
p0002605	11	BOOK TUESDAY	ASD	*CHI:	6	0	0							5								1
p0002607	11	BOOK TUESDAY	ASD	*CHI:	3	0	0		1		1	2		1	1						1																	1		2
p0002610	11	BOOK TUESDAY	ASD	*CHI:	2	0	0							1								1
p0002622	12	BOOK TUESDAY	ASD	*CHI:	2	0	0							1								1
p0002624	12	BOOK TUESDAY	ASD	*CHI:	2	0	0							1								1
p0002631	12	BOOK TUESDAY	ASD	*CHI:	2	0	0							1								1
p0002635	12	BOOK TUESDAY	ASD	*CHI:	2	0	0				1	1		1	1																									1
p0002639	12	BOOK TUESDAY	ASD	*CHI:	2	0	0							1								1
p0002641	12	BOOK TUESDAY	ASD	*CHI:	2	0	0		1					1					1		1			1																1
p0002644	12	BOOK TUESDAY	ASD	*CHI:	2	0	0							1								1
p0002646	12	BOOK TUESDAY	ASD	*CHI:	2	0	0							1								1
p0002649	12	BOOK TUESDAY	ASD	*CHI:	10	0	0	1			2	3	1	5	1		1				1	1		1			1	1									1	1		4	1
p0002651	12	BOOK TUESDAY	ASD	*CHI:	2	0	0							1								1
p0002653	12	BOOK TUESDAY	ASD	*CHI:	2	0	0							1								1
p0002655	12	BOOK TUESDAY	ASD	*CHI:	7	0	0	1	1			1		2	1	3				1		1								2	2	1						2
p0002659	12	BOOK TUESDAY	ASD	*CHI:	23	0	0		1	1	2	1		10	5	3		2		1	2	2			3						3		1					2	2	4	1	2
p0002663	12	BOOK TUESDAY	ASD	*CHI:	8	0	0				2			3	2	2	1							1			1	1			2		1		1		1			1	1
p0002665	12	BOOK TUESDAY	ASD	*CHI:	2	0	0							1								1
p0002667	12	BOOK TUESDAY	ASD	*CHI:	6	0	0		1		1	1		2	3	2	2		1		1			1																2	2
p0002669	12	BOOK TUESDAY	ASD	*CHI:	15	0	0		2	1	4	4		7	3	1	1		1		3	1		1							1	1								5					2	2
p0002671	12	BOOK TUESDAY	ASD	*CHI:	2	0	0							1								1
p0002675	12	BOOK TUESDAY	ASD	*CHI:	4	0	0	1						1	1	1	1	1	1		1			1					1											1
p0002679	12	BOOK TUESDAY	ASD	*CHI:	2	0	0							1								1
p0002683	12	BOOK TUESDAY	ASD	*CHI:	3	0	0	1				1		1		1						1								1								1
p0002686	12	BOOK TUESDAY	ASD	*CHI:	2	0	0							1								1
p0002687	12	BOOK TUESDAY	ASD	*CHI:	5	0	0			1	2		2	1		3		2	1		1			1								1
p0002692	12	BOOK TUESDAY	ASD	*CHI:	3	0	0							1	1	1				2					1																1
p0002693	12	BOOK TUESDAY	ASD	*CHI:	4	0	1					1		1	2	2	1	1		2					1														1
p0002696	12	BOOK TUESDAY	ASD	*CHI:	4	0	0						1	1	1	2	3								1														1		2
p0002699	12	BOOK TUESDAY	ASD	*CHI:	2	0	0							1								1
p0002702	12	BOOK TUESDAY	ASD	*CHI:	13	0	0			1	1	1		6	1	2			1		1			1					1				1		3
p0002704	12	BOOK TUESDAY	ASD	*CHI:	8	0	0			1		2		2	2	1	2		1		1			1									1		2					2
p0002708	12	BOOK TUESDAY	ASD	*CHI:	2	0	0							1								1
p0002711	12	BOOK TUESDAY	ASD	*CHI:	5	0	0				1			3	1	1						1																			1
p0002715	12	BOOK TUESDAY	ASD	*CHI:	5	0	0		1		1	2	1	1	2	4	2		1		1			1																							1
p0002717	12	BOOK TUESDAY	ASD	*CHI:	3	0	0	1						1		1						1								1	1							1
p0002718	12	BOOK TUESDAY	ASD	*CHI:	3	0	0	1				1		1		1														1			1					1
p0002719	12	BOOK TUESDAY	ASD	*CHI:	22	0	0	1	1		3	8	5	8	2	8	4	1			1	1		1			1	1		1			3				1	1		1
p0002721	12	BOOK TUESDAY	ASD	*CHI:	2	0	0							1								1
p0002723	12	BOOK TUESDAY	ASD	*CHI:	6	0	0			1	1	2		1	2	2				1	1				1													1		2	1						1
p0002730	12	BOOK TUESDAY	ASD	*CHI:	2	0	1					1	1	1		1	1
p0002731	12	BOOK TUESDAY	ASD	*CHI:	3	0	0		1					1		1						1								1	1							1
p0002733	12	BOOK TUESDAY	ASD	*CHI:	2	0	0							1								1
p0002735	12	BOOK TUESDAY	ASD	*CHI:	2	0	0							1								1
p0002738	12	BOOK TUESDAY	ASD	*CHI:	7	0	0	1			2	3	1	1	2	1	2	1							1				1	1								1	1	3
p0002740	12	BOOK TUESDAY	ASD	*CHI:	11	0	0	1	1	1	2	2	1	2	3	5		2	2	1	2			2	1					1		1								1		2
p0002743	12	BOOK TUESDAY	ASD	*CHI:	2	0	0							1								1
p0002745	12	BOOK TUESDAY	ASD	*CHI:	2	0	0							1								1
p0002747	12	BOOK TUESDAY	ASD	*CHI:	2	0	0							1								1
p0002749	12	BOOK TUESDAY	ASD	*CHI:	9	0	0			1	1	1	1	6		2			1		1			1									1
p0002751	12	BOOK TUESDAY	ASD	*CHI:	3	0	0							1								1							1
p0002753	12	BOOK TUESDAY	ASD	*CHI:	2	0	0				1	1	1	1		1
p0002756	12	BOOK TUESDAY	ASD	*CHI:	8	0	0		1			1		2		1					1	1								1		1			2			1
p0002761	12	BOOK TUESDAY	ASD	*CHI:	7	0	0	1		1	1	1		2	2	4	1	1	2		2			2									1
p0002762	12	BOOK TUESDAY	ASD	*CHI:	17	0	0	1	1	2		4		7	1	5		1		2	3	1			1					1		2	1					4
p0002763	12	BOOK TUESDAY	ASD	*CHI:	24	0	0	1	1		2	3		11	5	5	2			1	1									1	3	2	2		2			2		2	1
p0002767	12	BOOK TUESDAY	ASD	*CHI:	2	0	0							1								1
p0002769	12	BOOK TUESDAY	ASD	*CHI:	2	0	0							1								1
p0002774	12	BOOK TUESDAY	ASD	*CHI:	4	0	0		1		1	1		1	1				1		1			1					1											2
p0002778	12	BOOK TUESDAY	ASD	*CHI:	2	0	0							1								1
p0000788	13	BOOK TUESDAY	CONTROL	*CHI:	2	0	0				1	1		1	1																									1
p0000790	13	BOOK TUESDAY	CONTROL	*CHI:	3	0	0			1		1		1	1	2			1	1	1			1
p0000793	13	BOOK TUESDAY	CONTROL	*CHI:	2	0	0	1						1					1		1			1																1
p0000796	13	BOOK TUESDAY	CONTROL	*CHI:	4	0	0			1				1	1			1	1		1			1	1															2		2
p0000799	13	BOOK TUESDAY	CONTROL	*CHI:	5	0	0				2		1	1	1	2													1				1								2
p0000806	13	BOOK TUESDAY	CONTROL	*CHI:	2	0	0				1			1	1																									1							1
p0000808	13	BOOK TUESDAY	CONTROL	*CHI:	12	0	0				1		1	11		1		1
p0000811	13	BOOK TUESDAY	CONTROL	*CHI:	2	0	0	1						1		1					1										1							1
p0000815	13	BOOK TUESDAY	CONTROL	*CHI:	10	0	0		1				1	2	2		3	4			1				2				1				1					1	2	4									1
p0000818	13	BOOK TUESDAY	CONTROL	*CHI:	15	0	0			1	2	1		7	4	5	2												3	1	3							1			1								1
p0000820	13	BOOK TUESDAY	CONTROL	*CHI:	2	0	0							1								1
p0000822	13	BOOK TUESDAY	CONTROL	*CHI:	6	0	0		1	1	1	1		2	1	1			1		1			1						1	1	1						1		2
p0000824	13	BOOK TUESDAY	CONTROL	*CHI:	12	0	0	2			2		1	6	1	4														2	2	1	1					2			2
p0000827	13	BOOK TUESDAY	CONTROL	*CHI:	17	0	0	1		3		1	1	5	3	2	2	1	1	3	2			1	1				1	2	4		2					3	1	6	1								1
p0000829	13	BOOK TUESDAY	CONTROL	*CHI:	7	0	0	1		1		4	1	1	1		4				1				1					1			1					1	1	4						1
p0000830	13	BOOK TUESDAY	CONTROL	*CHI:	15	0	0			2	3	5	1	5	3	1		1		2					1				2	2			1					2		5
p0000831	13	BOOK TUESDAY	CONTROL	*CHI:	11	0	0			1			2	2	2	2	6	4							2				1	1			1					1	2	3	1								1
p0000833	13	BOOK TUESDAY	CONTROL	*CHI:	10	0	0	1			1	4		1	3	5		2		2	2			1	1		1	1	1				1				1	2	1	1									1
p0000834	13	BOOK TUESDAY	CONTROL	*CHI:	5	0	0		1		1			1	1	2						1								1	1		1					1									1
p0000835	13	BOOK TUESDAY	CONTROL	*CHI:	5	0	0			1	1			1	1	2			1		1			1					1			1															1
p0000840	13	BOOK TUESDAY	CONTROL	*CHI:	2	0	0			1				1					1		1			1																1
p0000843	13	BOOK TUESDAY	CONTROL	*CHI:	13	0	0							10															2				1																2
p0000845	13	BOOK TUESDAY	CONTROL	*CHI:	2	0	0							1								1
p0000847	13	BOOK TUESDAY	CONTROL	*CHI:	4	0	0	1			1			1							1			1			1	1					1				1	1		2	2
p0000849	13	BOOK TUESDAY	CONTROL	*CHI:	2	0	0							1								1
p0000851	13	BOOK TUESDAY	CONTROL	*CHI:	20	0	0		2		2			11	2	2	1				1			1			1	1	1	1	2		3				1	1		2							2
p0000854	13	BOOK TUESDAY	CONTROL	*CHI:	9	0	0		1		2			1	1	2		1				2		1			1	1	1	1			2				1	1		1							2
p0000855	13	BOOK TUESDAY	CONTROL	*CHI:	8	0	0		2		2	1		2	1	2	1				1			2			2	2		1	1		1				1	1		2	2
p0000858	13	BOOK TUESDAY	CONTROL	*CHI:	21	0	0	2	1		2	6	3	7	3		6	1			2				2				1	1		1	1					3	2	9	2
p0000860	13	BOOK TUESDAY	CONTROL	*CHI:	2	0	0							1															1
p0000863	13	BOOK TUESDAY	CONTROL	*CHI:	17	0	0	1			3	6	2	6	4	2	4	1		2					3					1			1					1		5
p0000867	13	BOOK TUESDAY	CONTROL	*CHI:	11	0	0	1		1	2	6	2	2	2	4	2				1								1	1			2					2		2									1
p0000868	13	BOOK TUESDAY	CONTROL	*CHI:	11	0	0			3	6		1	2	5	8			1		1			1						1	5							1			2
p0000869	13	BOOK TUESDAY	CONTROL	*CHI:	3	0	0		1		1			1				1			1											1								1					1	1
p0000870	13	BOOK TUESDAY	CONTROL	*CHI:	3	0	0				1			1	1	2					1										1							1									1
p0000872	13	BOOK TUESDAY	CONTROL	*CHI:	8	0	0							6															1				1
p0000875	13	BOOK TUESDAY	CONTROL	*CHI:	3	0	0				1	1		1	1	1																	1
p0000877	13	BOOK TUESDAY	CONTROL	*CHI:	11	0	0		2		1	2		5	1						1								1	1			2					1		2
p0002106	14	BOOK TUESDAY	CONTROL	*CHI:	2	1	0							1															1
p0002108	14	BOOK TUESDAY	CONTROL	*CHI:	2	0	0				1			1	1	1																									1
p0002111	14	BOOK TUESDAY	CONTROL	*CHI:	3	0	0							2																																		1
p0002118	14	BOOK TUESDAY	CONTROL	*CHI:	11	0	0	1	1		1	1	1	1	4	4	2	1		2	1	2			1					1	2							1		3	3	2			1	1
p0002120	14	BOOK TUESDAY	CONTROL	*CHI:	14	1	1	1		1	2	3	2	2	6	3	3	2	2	2	2			2	2															7	2	3					1
p0002122	14	BOOK TUESDAY	CONTROL	*CHI:	6	0	1	1				2		1	2	2	3		1		1			1	1				1											1									1
p0002124	14	BOOK TUESDAY	CONTROL	*CHI:	3	0	0							1	1		2	1							1															1
p0002126	14	BOOK TUESDAY	CONTROL	*CHI:	2	0	0							1								1
p0002127	14	BOOK TUESDAY	CONTROL	*CHI:	25	0	0	1	1	1	4	2		4	7	11	1		2	2	3	5		4	2		2	2	1		4				1		2				3
p0002129	14	BOOK TUESDAY	CONTROL	*CHI:	9	0	0					2		2	3	3	4					2			1								1						1		1
p0002132	14	BOOK TUESDAY	CONTROL	*CHI:	7	0	0		1		2	2		1	2	1			1		1			1					1			1	1							2
p0002133	14	BOOK TUESDAY	CONTROL	*CHI:	2	0	0			1				1		1														1	1							1
p0002135	14	BOOK TUESDAY	CONTROL	*CHI:	8	0	1	1			1	5	2	1	3	2	2		1		1			1	1															4		3
p0002139	14	BOOK TUESDAY	CONTROL	*CHI:	14	0	0	2	1		1			2	3	1	2	2	2	2	3	2		1	2							1	1	1					1	4	1
p0002141	14	BOOK TUESDAY	CONTROL	*CHI:	40	1	0	4		2	2	3	1	12	8	4	3	1	5	3	6	5		4	1				2	1	3		2	1	2				1	10	2
p0002143	14	BOOK TUESDAY	CONTROL	*CHI:	5	0	0			1				2		1			1		1	2		1
p0002145	14	BOOK TUESDAY	CONTROL	*CHI:	2	0	0							1								1
p0002146	14	BOOK TUESDAY	CONTROL	*CHI:	6	0	0			1		2		1	2	1	2		1		1			1									1		1					2
p0002149	14	BOOK TUESDAY	CONTROL	*CHI:	6	0	0		1		2		1	2	1	3			1		1	1		1																							2
p0002151	14	BOOK TUESDAY	CONTROL	*CHI:	2	0	0							1								1
p0002152	14	BOOK TUESDAY	CONTROL	*CHI:	8	0	0	1			1	1	1	1	2	2	3		1		1	1		1	1						2		1							2
p0002153	14	BOOK TUESDAY	CONTROL	*CHI:	2	0	0				1			1	1	1																															1
p0002157	14	BOOK TUESDAY	CONTROL	*CHI:	4	0	0							1								2											1
p0002158	14	BOOK TUESDAY	CONTROL	*CHI:	7	0	0	1	1			2		1	2	4	2			1	1	1	1		1					1	1			1				1
p0002160	14	BOOK TUESDAY	CONTROL	*CHI:	2	0	0							1								1
p0002162	14	BOOK TUESDAY	CONTROL	*CHI:	14	0	0	1	1			4	2	2	4	6	5		3	1	3	1		3								1	1							3							2
p0002164	14	BOOK TUESDAY	CONTROL	*CHI:	15	1	0	1		1			1	2	4	1	7	2	2		2	1		2	4				1											6	3	2							1
p0002165	14	BOOK TUESDAY	CONTROL	*CHI:	15	0	0	1	1	1	1			3	1	3			2	1	2	2		3			1	1	2	1	3	2	1				1	1		2
p0002168	14	BOOK TUESDAY	CONTROL	*CHI:	3	0	0							1								2
p0002169	14	BOOK TUESDAY	CONTROL	*CHI:	2	0	0							1																																		1
p0002171	14	BOOK TUESDAY	CONTROL	*CHI:	5	0	0			1				1							1	2							1
p0002173	14	BOOK TUESDAY	CONTROL	*CHI:	11	0	0	2		1	1	1	2	1	3	4			2	1	3			2					1				1							3	4
p0002175	14	BOOK TUESDAY	CONTROL	*CHI:	13	0	0		1	1	2		1	2	3	1		2	2	2	2	1		2					3		2		1							5
p0002177	14	BOOK TUESDAY	CONTROL	*CHI:	3	0	1	1						1	1	1	1		1		1			1																1	1
p0002180	14	BOOK TUESDAY	CONTROL	*CHI:	5	0	0				1		1	3		1		1																														1
p0002181	14	BOOK TUESDAY	CONTROL	*CHI:	12	0	0					1		7	1		1					2											1		1					1
p0002182	14	BOOK TUESDAY	CONTROL	*CHI:	12	0	0	1	1	1	1	1		2	2	5		1	1	2	3	2	1	1	1				1		1	1		1				1
p0002184	14	BOOK TUESDAY	CONTROL	*CHI:	8	1	0		1		1	3	1	2	2		2		1		1	2		1																4
p0002185	14	BOOK TUESDAY	CONTROL	*CHI:	5	0	0	1				1		1		2			1		1	1		1					1					1	1	1
p0001658	15	BOOK TUESDAY	CONTROL	*CHI:	7	0	0	2	1			1		1	1	1	1		1		3			1	1				1										1	2	1	2				1
p0001660	15	BOOK TUESDAY	CONTROL	*CHI:	2	0	0							1															1
p0001661	15	BOOK TUESDAY	CONTROL	*CHI:	11	0	0	2	1					5	1	1			2		3			2	1							1								2							1
p0001662	15	BOOK TUESDAY	CONTROL	*CHI:	6	0	0			1	2		1	2	1	1			1		1	1												1						2							2
p0001664	15	BOOK TUESDAY	CONTROL	*CHI:	6	0	0	1	1					1			1	1	1		2	1		2			1	1					1				1			2
p0001665	15	BOOK TUESDAY	CONTROL	*CHI:	8	0	0	1			1	1		1	1	1		1	1		1			3	2		2	2			1		1				2		2	3		2
p0001667	15	BOOK TUESDAY	CONTROL	*CHI:	5	0	1					2	1	1	1				1	3	1			1	1															3
p0001669	15	BOOK TUESDAY	CONTROL	*CHI:	35	0	1	3	1	1	5	6	6	10	8	17	7	2	5	2	5			5	2					1	4		1							4	4	2			1	1		1
p0001672	15	BOOK TUESDAY	CONTROL	*CHI:	4	0	0				1			2	1	1		1											1
p0001674	15	BOOK TUESDAY	CONTROL	*CHI:	4	0	0				1	1	1	1	2	3		2
p0001677	15	BOOK TUESDAY	CONTROL	*CHI:	21	0	0	2	1	1	1	2	3	6	3	1	5	3	1	1	4	1		1	3				1										1	8	3				2	2
p0001679	15	BOOK TUESDAY	CONTROL	*CHI:	27	0	0	3		2	4	3	3	5	7	5	3	5	3	5	3	3		2	3					1			1	1					1	9	3					1
p0001681	15	BOOK TUESDAY	CONTROL	*CHI:	21	1	0		1	3		2	2	6	2	5	4	2	1		4	2		1	1	1				2	1		2					2	1	4	2				1	1
p0001683	15	BOOK TUESDAY	CONTROL	*CHI:	2	0	0							1								1
p0001685	15	BOOK TUESDAY	CONTROL	*CHI:	20	0	0	1	2	1	5	9	3	2	3	10	3				1			1	2		1	1	2	3	2		1				1	3		2		3					1
p0001688	15	BOOK TUESDAY	CONTROL	*CHI:	28	0	0	1	2	2	4	4	3	8	4	7	2	1	1	3	2	1		2			1	1	2	3	5	2	1				1	3		6							2
p0001690	15	BOOK TUESDAY	CONTROL	*CHI:	4	0	0			1		1		1	1		2								1					1								1	1	2	1
p0001691	15	BOOK TUESDAY	CONTROL	*CHI:	12	0	0				1	1	2	2	3	1		4		3		1			2					1			1					1	1	5	1	3
p0001693	15	BOOK TUESDAY	CONTROL	*CHI:	7	0	0					1		1	1							2			1					1			1					1		2	1	2
p0001694	15	BOOK TUESDAY	CONTROL	*CHI:	15	0	0	1	1			2	1	7	1	2	3			1	2				2				1	1								1	1	1	1
p0001695	15	BOOK TUESDAY	CONTROL	*CHI:	9	0	0	1			2	1	1	1	2	1		2		2		2			1					1			1					1		3	1
p0001697	15	BOOK TUESDAY	CONTROL	*CHI:	5	0	0	1				1	1	1	1	2	3								1					1								1		1	2
p0001700	15	BOOK TUESDAY	CONTROL	*CHI:	13	0	1	2			2		1	2	4	4	2			1	1	2							1	1	3		1					2		3	4
p0001701	15	BOOK TUESDAY	CONTROL	*CHI:	20	0	0	2		2	5			7	5	9			3		4	2		3						1	1		1					1			5
p0001702	15	BOOK TUESDAY	CONTROL	*CHI:	9	0	0	1		1		5		1	4	3	3				1				1					1	1		1					1		3		3			1	1
p0001704	15	BOOK TUESDAY	CONTROL	*CHI:	7	0	0						1	5	1	2		2		2
p0001706	15	BOOK TUESDAY	CONTROL	*CHI:	11	0	0				2		1	7	2	3	2	3							1
p0001709	15	BOOK TUESDAY	CONTROL	*CHI:	9	0	0		2		1	2		6	1						1									1								1		2
p0004215	16	BOOK TUESDAY	ASD	*CHI:	7	0	0				1			6	1	1															1
p0004218	16	BOOK TUESDAY	ASD	*CHI:	7	0	0				1	1		6	1																									1
p0004221	16	BOOK TUESDAY	ASD	*CHI:	4	0	0		1	1		2		1	1		2				1																			2					1	1
p0004222	16	BOOK TUESDAY	ASD	*CHI:	5	0	0			1	1	1		1	1	1				1	1								1		1							1		2	1
p0004226	16	BOOK TUESDAY	ASD	*CHI:	11	0	0	1			3			7	3						1																	1		4							4
p0004228	16	BOOK TUESDAY	ASD	*CHI:	2	0	0				1		1	1		1																									1
p0004231	16	BOOK TUESDAY	ASD	*CHI:	5	0	0			1	1	2		1	1	1			1	1	1			1					1											2
p0004232	16	BOOK TUESDAY	ASD	*CHI:	3	0	0				1			1															1		1									1
p0004234	16	BOOK TUESDAY	ASD	*CHI:	4	0	0	1				1		1	1	1		1		2					1					1								1		1
p0004236	16	BOOK TUESDAY	ASD	*CHI:	5	0	0	1						1	1	1		1		2	1				1						1		1					1		1
p0004237	16	BOOK TUESDAY	ASD	*CHI:	5	0	0			1	3	1	2	1		3		2	1		1			1																1
p0004239	16	BOOK TUESDAY	ASD	*CHI:	4	0	0				2			1	2	3	1							1			1	1			1						1				2
p0004241	16	BOOK TUESDAY	ASD	*CHI:	4	0	0	1				1		1	1	1			1	1	1	1		1																1
p0004243	16	BOOK TUESDAY	ASD	*CHI:	2	0	0	1						1		1			1		1			1
p0004246	16	BOOK TUESDAY	ASD	*CHI:	3	0	0	1						1	1	2	1		1		1			1																	1
p0004248	16	BOOK TUESDAY	ASD	*CHI:	2	0	0					1	1	1		1	1
p0004249	16	BOOK TUESDAY	ASD	*CHI:	2	0	0							1																																		1
p0004251	16	BOOK TUESDAY	ASD	*CHI:	11	0	0				2	3	1	5	2	1	1		1		1			1	1								1		1					3
p0004254	16	BOOK TUESDAY	ASD	*CHI:	4	0	0							1	1				1	2	1			1	1															2	1
p0004256	16	BOOK TUESDAY	ASD	*CHI:	4	0	0							1	1	1		1	1	2	1			1	1															1
p0004258	16	BOOK TUESDAY	ASD	*CHI:	3	0	0					1		1	1	1				2					1														1
p0004261	16	BOOK TUESDAY	ASD	*CHI:	2	0	0							1								1
p0004263	16	BOOK TUESDAY	ASD	*CHI:	2	0	0							1								1
p0004265	16	BOOK TUESDAY	ASD	*CHI:	12	0	0	1						6	3	2	4	1	1	1	1			1	2														2	2	2
p0004266	16	BOOK TUESDAY	ASD	*CHI:	11	0	0			1	2	2	1	6	1	3			1		1			1					1				1																1
p0004267	16	BOOK TUESDAY	ASD	*CHI:	3	0	0	1						1		1			1		1	1		1
p0004271	16	BOOK TUESDAY	ASD	*CHI:	7	0	0					1		6	1	1	1
p0004273	16	BOOK TUESDAY	ASD	*CHI:	6	0	0		1	1	2			1	1	3		1	1		1			1					1	1			1													1	1
p0004278	16	BOOK TUESDAY	ASD	*CHI:	4	1	0				2		1	2	1	2																									2
p0004281	16	BOOK TUESDAY	ASD	*CHI:	16	0	0				1	1		12	2	2				1									1		1													1
p0004283	16	BOOK TUESDAY	ASD	*CHI:	23	0	0	3			1	1		12	3	5	1		1	1	3	2		2	1		1	1				1					1		1		1						2
p0004285	16	BOOK TUESDAY	ASD	*CHI:	12	0	0	1			2		1	7	2	3	1		1		1	1		1																1	3
p0004286	16	BOOK TUESDAY	ASD	*CHI:	3	0	0	1			1			1	1	2			1		1			1																							1
p0004288	16	BOOK TUESDAY	ASD	*CHI:	12	0	0				1			9	1	1	1	1						1			1	1			1	1					1			1
p0004289	16	BOOK TUESDAY	ASD	*CHI:	21	0	0				4	4	2	13	2										1				1				2							4		1
p0004291	16	BOOK TUESDAY	ASD	*CHI:	2	0	0							1								1
p0004294	16	BOOK TUESDAY	ASD	*CHI:	2	0	0	1						1					1		1			1																1
p0004296	16	BOOK TUESDAY	ASD	*CHI:	9	0	0	1		1				6		1			1		1			1					1	1	1							1		1
p0004297	16	BOOK TUESDAY	ASD	*CHI:	3	0	0	1			1	1		1	1	2			1		1			1
p0004298	16	BOOK TUESDAY	ASD	*CHI:	5	0	0							2	1										1						1									1		1
p0004300	16	BOOK TUESDAY	ASD	*CHI:	4	0	0					1		1	1	2				1				1	1		1	1			1											2
p0004304	16	BOOK TUESDAY	ASD	*CHI:	3	0	0					1		1	1	1									1																	2
p0004306	16	BOOK TUESDAY	ASD	*CHI:	4	0	0			1	1			1	1	2			1		1			1					1		1
p0004308	16	BOOK TUESDAY	ASD	*CHI:	3	0	0	1			2	2		1	1	2														1																1
p0004310	16	BOOK TUESDAY	ASD	*CHI:	4	0	0				1			1	1	1													2		1
p0004312	16	BOOK TUESDAY	ASD	*CHI:	12	0	0				2	1		8	3	3	1	1														1									1
p0004314	16	BOOK TUESDAY	ASD	*CHI:	3	0	0				2		1	1	1			1																						2							1
p0004315	16	BOOK TUESDAY	ASD	*CHI:	18	0	1				6	4	3	7	5	7				3					1				2		2									1	2								1
p0004317	16	BOOK TUESDAY	ASD	*CHI:	9	0	0							7															1			1
p0004319	16	BOOK TUESDAY	ASD	*CHI:	10	0	0				5	2	2	5	1	3		2																						2	1
p0004324	16	BOOK TUESDAY	ASD	*CHI:	2	0	0							1															1
p0004326	16	BOOK TUESDAY	ASD	*CHI:	2	0	0				1	1		1	1	1
p0004328	16	BOOK TUESDAY	ASD	*CHI:	2	0	0				1	1		1	1																									1
p0004330	16	BOOK TUESDAY	ASD	*CHI:	2	0	0				1	1		1	1																									1
p0004333	16	BOOK TUESDAY	ASD	*CHI:	2	0	0							1								1
p0004335	16	BOOK TUESDAY	ASD	*CHI:	2	0	0				1	1	1	1		1
p0001947	17	BOOK TUESDAY	CONTROL	*CHI:	6	0	0	1		1		1	1	1	1	3	1	1	1	2	1				1					1				1
p0001949	17	BOOK TUESDAY	CONTROL	*CHI:	15	0	0		1	1	1	4		2	6	4	2	2		2	1	2			2				1	1	2							1		4		4			1	1
p0001951	17	BOOK TUESDAY	CONTROL	*CHI:	5	0	0			1	1	2		1	1						1								2									1		2
p0001952	17	BOOK TUESDAY	CONTROL	*CHI:	21	0	1	1	1		3	7	2	3	6	4		1		2	1	1			1				4	1			1					2		6		4					2	1
p0001953	17	BOOK TUESDAY	CONTROL	*CHI:	3	0	1					2	1	1	1	2				2
p0001954	17	BOOK TUESDAY	CONTROL	*CHI:	3	0	1					1		1	1	1				1		1
p0001955	17	BOOK TUESDAY	CONTROL	*CHI:	6	0	1					2	1	2	1	2				2		2
p0001961	17	BOOK TUESDAY	CONTROL	*CHI:	10	0	0	1			1	3	1	1	4	1				2					2					1			1					1		5	1	4					2
p0001963	17	BOOK TUESDAY	CONTROL	*CHI:	11	0	0	1			1	5	1	2	4	1				2					2					1								1		5	1	4						1
p0001967	17	BOOK TUESDAY	CONTROL	*CHI:	20	0	0	2	1	2	2	3	1	2	6	4	3		2		4	2		2	1				1	2	4		1					2	1	7	2	3
p0001968	17	BOOK TUESDAY	CONTROL	*CHI:	13	0	0	1	1		2	3		2	5	3		1		2	1	2			1				1	1	2							1	1	4	1	2				1
p0001970	17	BOOK TUESDAY	CONTROL	*CHI:	7	0	0		1		1	4		1	3	2				3	1				1					1								1	1	2
p0001971	17	BOOK TUESDAY	CONTROL	*CHI:	15	0	0	2	1			2	1	4	4	1	3				3				2				1		3							1	1	5		2					1
p0001973	17	BOOK TUESDAY	CONTROL	*CHI:	17	0	0	2	1			4	2	2	4	2	4	1		5	1				3					2			1		1			2	2	6	3							1
p0001975	17	BOOK TUESDAY	CONTROL	*CHI:	12	0	0			2	2	3	2	2	3	6		3		3	1				2				1	1								2	1	1							1		1
p0001976	17	BOOK TUESDAY	CONTROL	*CHI:	18	0	0		2	1	2	4	1	2	3	5	2	2		2	1	1		1	1			1	3	3			2				1	3	1	3	2
p0001978	17	BOOK TUESDAY	CONTROL	*CHI:	13	0	1	1	1		1	2	1	5	3	5		2		3	2	2									1							2		1							1
p0001979	17	BOOK TUESDAY	CONTROL	*CHI:	26	0	0	3	2		4	9	3	4	4	12	3			4	2	3		1	3		1	1		4	2		2				1	4	1								1
p0001984	17	BOOK TUESDAY	CONTROL	*CHI:	25	1	1	3	1		2	8	2	8	5	11	2	2		2	1			2	3		2	2		3	1		1		1		2	3	1	1		3					1
p0001986	17	BOOK TUESDAY	CONTROL	*CHI:	7	0	0	1	1		1			1	2	3		1			1				1					1	1		1					1	1			2					1
p0001988	17	BOOK TUESDAY	CONTROL	*CHI:	17	1	0	3	2		3	2		3	5	6		2		1	2				1				1	3	1		1					3	1	2	3	2						1
p0001992	17	BOOK TUESDAY	CONTROL	*CHI:	5	0	0			1				1		1					1	3		1
p0001994	17	BOOK TUESDAY	CONTROL	*CHI:	17	0	0	2	3		1		1	5	3	5	2	3		2	2			1	1		1	1		3			1				1	2	1	3	5					1
p0001996	17	BOOK TUESDAY	CONTROL	*CHI:	28	0	0	2		2	1	3	3	7	5	5	6	4		7	2				5					3			2					1		5	3					1		1
p0001998	17	BOOK TUESDAY	CONTROL	*CHI:	2	0	0							1								1
p0002000	17	BOOK TUESDAY	CONTROL	*CHI:	8	0	0	1			1	2		1	5	4	1	2		3										1			1					1		2	2
p0002001	17	BOOK TUESDAY	CONTROL	*CHI:	10	0	0	1	1		1	1	3	2	3	2	2			3	1									1	4							1		5	2		1
p0002002	17	BOOK TUESDAY	CONTROL	*CHI:	6	0	0	1		1				1	1	1				1	1	1								1	1		1					1		1	1
p0002003	17	BOOK TUESDAY	CONTROL	*CHI:	12	0	0	1			1	2	1	2	7	7	3			4										1	1		1					1		2	6
p0002006	17	BOOK TUESDAY	CONTROL	*CHI:	6	0	0							3								2																										1
p0002007	17	BOOK TUESDAY	CONTROL	*CHI:	14	0	0	1			1		1	7	2	4	3	2			1				1				1				1					1	1		2
p0002008	17	BOOK TUESDAY	CONTROL	*CHI:	7	0	0			2	1	1		2	2	3			1		1	1		1							1
p0002009	17	BOOK TUESDAY	CONTROL	*CHI:	4	0	0				2	1		2	2	2																									1
p0002010	17	BOOK TUESDAY	CONTROL	*CHI:	25	0	0	1	2		2	5	2	12	3	4		3		1	2	4								1			1					3		4
p0002012	17	BOOK TUESDAY	CONTROL	*CHI:	5	0	0	1			1	1	1	1		1	1				1				1				1									1		1	1
p0001572	18	BOOK TUESDAY	CONTROL	*CHI:	7	0	0		1		1	1		1	2	2				1		2								1	2		1					1		1
p0001575	18	BOOK TUESDAY	CONTROL	*CHI:	9	0	0			1	1	1	1	6					1		1			1								1								2
p0001577	18	BOOK TUESDAY	CONTROL	*CHI:	7	0	0	1					1	1	1			2	1	1	1	1		1	1								1							3		2
p0001585	18	BOOK TUESDAY	CONTROL	*CHI:	5	0	0					2	1	1	1	2				3					1							1
p0001590	18	BOOK TUESDAY	CONTROL	*CHI:	5	0	0				2	2	1	1	2	3	2							1			1	1			2						1			1
p0001592	18	BOOK TUESDAY	CONTROL	*CHI:	9	1	0		1	1	1	1		2	1	1			1		1	2		1						1	1	1	1					1		2
p0001595	18	BOOK TUESDAY	CONTROL	*CHI:	7	0	0				1			6	1	1																									1
p0001598	18	BOOK TUESDAY	CONTROL	*CHI:	11	0	0	2	1		1	1		2	2	2	2		2		3	2		2	1							1								2	1
p0001602	18	BOOK TUESDAY	CONTROL	*CHI:	3	0	0							1	1	1		1		2					1
p0001605	18	BOOK TUESDAY	CONTROL	*CHI:	9	0	0		1	1	1	1		1	2				1	3	1	1		1	1				1	1	2		1							4						1
p0001613	18	BOOK TUESDAY	CONTROL	*CHI:	5	0	0			1	2	2	1	1	1	3			1		1	1		1
p0001614	18	BOOK TUESDAY	CONTROL	*CHI:	5	0	0	1				1		1	1	2	1					1								1			1					1									1
p0001617	18	BOOK TUESDAY	CONTROL	*CHI:	13	0	0	1			1	2		6	2	1	2					1			1				1	1			1					1		2							1
p0001620	18	BOOK TUESDAY	CONTROL	*CHI:	8	0	0	1	1			1		1	1	1			1	1	2	3		1								1								1
p0001622	18	BOOK TUESDAY	CONTROL	*CHI:	5	0	0	1				2		1	2	2	3		1		1			1	1															1
p0001626	18	BOOK TUESDAY	CONTROL	*CHI:	9	0	0	1		1	1	1		2	4	4	3	1	2		2	1		2																2	2
p0001630	18	BOOK TUESDAY	CONTROL	*CHI:	14	0	0	1				1		8	4	5	3			1	1	1									1							1			3
p0001636	18	BOOK TUESDAY	CONTROL	*CHI:	9	0	0		1	1	3	1	1	2	2	2		2	1		1	1		1								1								2
p0001639	18	BOOK TUESDAY	CONTROL	*CHI:	3	1	0				1	1	1	1		1						1
p0004353	20	BOOK TUESDAY	ASD	*CHI:	7	0	0					1		6	1	1				1
p0004355	20	BOOK TUESDAY	ASD	*CHI:	9	0	0							6	1			1	1		1			1	1															2		2
p0004360	20	BOOK TUESDAY	ASD	*CHI:	15	0	0			2		5	2	5	5	4	4		2	1	2			2	1						1								1	5	1	2
p0004361	20	BOOK TUESDAY	ASD	*CHI:	6	0	0			1	3	2	1	1	1	3			1		1			2			1	1		1							1			2	2					1
p0004362	20	BOOK TUESDAY	ASD	*CHI:	4	0	0							1	1		1		1		1	1		1																2							1
p0004364	20	BOOK TUESDAY	ASD	*CHI:	2	0	0							1															1																				1
p0004366	20	BOOK TUESDAY	ASD	*CHI:	4	0	0							1	1	1			1		1			1	1														1	1	1
p0004367	20	BOOK TUESDAY	ASD	*CHI:	15	0	0	1			4	1	3	2	5	7	2	2	1	1	2			1	2						4		1						1	3	2	4			1	1
p0004369	20	BOOK TUESDAY	ASD	*CHI:	11	1	0					1		2	1	1	1	1				3		1	1		1	1	2				1				1			1		2
p0004371	20	BOOK TUESDAY	ASD	*CHI:	9	0	0				1			5	2	2	2		1		1			1	1														1	1	2
p0004372	20	BOOK TUESDAY	ASD	*CHI:	30	0	0	1		1	1	3	3	12	3	8	5	3	1		1	5			2				2	2				1				1	2		1	2
p0004374	20	BOOK TUESDAY	ASD	*CHI:	9	1	0				2		1	3	3	3		2							1				1		1								1	1	1	2
p0004377	20	BOOK TUESDAY	ASD	*CHI:	7	0	0	1						1	2	2	4	1	1		1			1	2								1						2	1	1
p0004379	20	BOOK TUESDAY	ASD	*CHI:	11	0	0			1	2	4	2	2	2	5	1		2		2			2	1								1		1					1		2							1
p0004381	20	BOOK TUESDAY	ASD	*CHI:	7	0	0			1	1	1		2		2			1		1	2		2			1	1	1								1
p0004384	20	BOOK TUESDAY	ASD	*CHI:	3	0	0			1		1		1	1	1	1		1		1			1																1
p0004387	20	BOOK TUESDAY	ASD	*CHI:	2	0	0				1	1		1	1	1
p0004390	20	BOOK TUESDAY	ASD	*CHI:	5	0	0	1			2		1	1	1	3						1								1								1									3
p0004391	20	BOOK TUESDAY	ASD	*CHI:	16	0	1	1			2		1	8	1	4				1		2								1	2	2		1		1		1			2
p0004393	20	BOOK TUESDAY	ASD	*CHI:	13	0	0	1	1	1	1	1		3	1	4			1		2	3							1	1	1		2	2				1	1
p0004398	20	BOOK TUESDAY	ASD	*CHI:	8	0	0				1	4	2	1	2	6	4		1		2			1					1																1	1	1
p0004400	20	BOOK TUESDAY	ASD	*CHI:	9	0	0				1	2		2	3	3	1		1	2	2			1					1				1							2	1				1	1	1
p0004402	20	BOOK TUESDAY	ASD	*CHI:	2	0	0							1															1																				1
p0004404	20	BOOK TUESDAY	ASD	*CHI:	17	0	0				1	2		7	3	2	2	1				1			2				1	1								1		2	1	2						2
p0004405	20	BOOK TUESDAY	ASD	*CHI:	4	0	0							1	1	1									1					1								1		1	2	2
p0004407	20	BOOK TUESDAY	ASD	*CHI:	6	0	0	1						1	2	1	2	1	1	2	1			1	2														1	2	1
p0004408	20	BOOK TUESDAY	ASD	*CHI:	4	0	0							1	1	1	2		1		1			1	1															1	1
p0004410	20	BOOK TUESDAY	ASD	*CHI:	11	0	0	1	1		1	4	1	1	3	3			2	2	2			2	2				1				1							3		3
p0004412	20	BOOK TUESDAY	ASD	*CHI:	5	0	0	1				1	1	1	1	2	3								1					1								1		1	2
p0004414	20	BOOK TUESDAY	ASD	*CHI:	4	0	0							1								2							1
p0004416	20	BOOK TUESDAY	ASD	*CHI:	3	0	0					1	1	1		1									1																	2
p0004418	20	BOOK TUESDAY	ASD	*CHI:	9	0	1				2	2	1	1	3	3		1		4	1				1				1				1						1	2	2				1	1
p0004423	20	BOOK TUESDAY	ASD	*CHI:	7	0	0			1	3		1	2	2	4		3	1		1	1		1
p0004426	20	BOOK TUESDAY	ASD	*CHI:	4	0	0					1		1	1		1												1				1							1
p0004427	20	BOOK TUESDAY	ASD	*CHI:	2	0	0							1															1
p0004429	20	BOOK TUESDAY	ASD	*CHI:	11	0	0		1					7					2		2	2		2																2
p0004453	22	BOOK TUESDAY	ASD	*CHI:	2	0	0							1								1
p0004456	22	BOOK TUESDAY	ASD	*CHI:	25	0	0	1	1		2	2	2	7	2	2		2	3		3	2		3	1				5			1	2						1	5		3							1
p0004457	22	BOOK TUESDAY	ASD	*CHI:	8	0	0			1			2	1	1	3		3	1	4	1			1	1				2											1
p0004458	22	BOOK TUESDAY	ASD	*CHI:	10	0	0							2	1		2		1		1	3		1	1				1				1							2							1
p0004459	22	BOOK TUESDAY	ASD	*CHI:	2	1	0							1															1
p0004461	22	BOOK TUESDAY	ASD	*CHI:	2	1	0							1															1
p0004462	22	BOOK TUESDAY	ASD	*CHI:	16	0	0			1	3	3	4	2	4	3	3	3	1	3	1	3		1	1								1						1	6	2
p0004464	22	BOOK TUESDAY	ASD	*CHI:	12	0	0	1			1	2	2	2	2	4	4		1		1	1		1			1	1	2		3		1	1			1			2
p0004465	22	BOOK TUESDAY	ASD	*CHI:	15	0	0	2			1	2	3	3	3	6	2		2		2	2		2					1			1								2	4
p0004468	22	BOOK TUESDAY	ASD	*CHI:	16	0	1	1	1		2	6	3	2	4	4	5	1	2	1	2	1		2	1				2				1							5									2
p0004469	22	BOOK TUESDAY	ASD	*CHI:	13	0	0				2	1	1	5	1	1		3				2							2	2								2		3
p0004470	22	BOOK TUESDAY	ASD	*CHI:	13	0	0	1		1		1	1	2	2	4	2	2	2	4	2			3	2			1	2		1		1				1		1	2									1
p0004472	22	BOOK TUESDAY	ASD	*CHI:	4	0	0							1	1	1	2	1							1				1										1
p0004473	22	BOOK TUESDAY	ASD	*CHI:	12	0	0	1		1	1	1		3	2	3	1		2		1	2		1					1	1		1	1	1						1	1
p0004474	22	BOOK TUESDAY	ASD	*CHI:	20	0	0			2	4	4	2	12	2	6			2		2	1		2									1																1
p0004475	22	BOOK TUESDAY	ASD	*CHI:	4	0	0			1				1					1		1			1					2											1									1
p0004476	22	BOOK TUESDAY	ASD	*CHI:	13	0	0	1			1	2	1	1	1	5	2		2	2	2	1		4	3		1	2	1		1		1				2		2	1							1
p0004477	22	BOOK TUESDAY	ASD	*CHI:	12	0	0	1			2	1	3	1	4	6	2		1	4	1			1	1				1				1						1	2	4						2
p0004479	22	BOOK TUESDAY	ASD	*CHI:	9	0	0							1	1				1		1	1		1	1				3				1						1	2	1	2
p0004480	22	BOOK TUESDAY	ASD	*CHI:	5	0	0			1				1	2	2		2	1	1	1			1	1															1		2
p0004484	22	BOOK TUESDAY	ASD	*CHI:	5	0	0	1			1			3	1	1		1	1		1			1																1
p0004486	22	BOOK TUESDAY	ASD	*CHI:	22	0	0	2			1	4		7	5	5	3		2	3	1	1		2	2				3	1			2							2	1								1
p0004488	22	BOOK TUESDAY	ASD	*CHI:	14	0	0			1	2	4	2	5	1	3			1	3	1			1	2				1	1			1						2	2						1
p0004489	22	BOOK TUESDAY	ASD	*CHI:	13	0	0	2			4		2	2	2	2		4	1		1	2		1					2	1			1					1		4	1
p0004490	22	BOOK TUESDAY	ASD	*CHI:	7	0	1				1	1	1	2	2	3	2												2												2
p0004493	22	BOOK TUESDAY	ASD	*CHI:	3	0	0					1	1	1		1				2					1
p0004495	22	BOOK TUESDAY	ASD	*CHI:	11	0	1				3		4	5	1	5	2	2											1																		3
p0004496	22	BOOK TUESDAY	ASD	*CHI:	12	0	0		2			2		2	1	2	1		2		3	2		2					1	1		1	1					1		2
p0004497	22	BOOK TUESDAY	ASD	*CHI:	5	0	0				3	3	2	1	1	3																	1
p0004499	22	BOOK TUESDAY	ASD	*CHI:	5	0	0							1		1					1	2							1									1			1
p0000010	23	BOOK TUESDAY	ASD	*CHI:	5	0	0				1			3	1	1		1																														1
p0000014	23	BOOK TUESDAY	ASD	*CHI:	3	0	0							2																																		1
p0000024	23	BOOK TUESDAY	ASD	*CHI:	3	0	0							2																																		1
p0000027	23	BOOK TUESDAY	ASD	*CHI:	3	0	0							2																																		1
p0000030	23	BOOK TUESDAY	ASD	*CHI:	3	0	0							2																																		1
p0000033	23	BOOK TUESDAY	ASD	*CHI:	14	0	0		1		1	4	1	5	4	2		1	1	3	1			1	1							2								4		2
p0000035	23	BOOK TUESDAY	ASD	*CHI:	6	0	0			1	1	3	1	1	1	1			1	2	1			1									1							3
p0000037	23	BOOK TUESDAY	ASD	*CHI:	3	0	0				2		1	1	1	2																									2
p0000038	23	BOOK TUESDAY	ASD	*CHI:	9	0	0		1	1	2	3	2	1	1		2	1	1		1	2		1						1			1							5						1
p0000039	23	BOOK TUESDAY	ASD	*CHI:	11	0	0			1	2	2		1	3	1		1	1		2	1		1	2				1				1						1	4	1	2			1	1
p0000041	23	BOOK TUESDAY	ASD	*CHI:	16	0	0			1	2			10	3	4	1	1	1		1			1					1				1								2
p0000043	23	BOOK TUESDAY	ASD	*CHI:	5	0	0			1		1		1	1	2			1	2	1			1	1				1
p0000045	23	BOOK TUESDAY	ASD	*CHI:	7	0	0				2	2	3	1	2	5	2	4																						1
p0000047	23	BOOK TUESDAY	ASD	*CHI:	8	0	0	2			1	2		1	3	3	3		1		2	1		1							2		1							2					1	1
p0000049	23	BOOK TUESDAY	ASD	*CHI:	11	0	0			1			1	6	1	1	2		1		1	1		1								1								2	2
p0000052	23	BOOK TUESDAY	ASD	*CHI:	8	0	0				1	1		1	2	1	2		1		1	1		1	1				1				1							2	1
p0000053	23	BOOK TUESDAY	ASD	*CHI:	10	0	0				1	2		6	1	1				2		1		1	1			1									1		1	1
p0000054	23	BOOK TUESDAY	ASD	*CHI:	6	0	0	1			1	1	1	1	1	3		1	1	1	1	1		1					1
p0000055	23	BOOK TUESDAY	ASD	*CHI:	10	0	0	1			1	3	1	1	3	3		1	1	5	1	1		1	2								1						1	2
p0000057	23	BOOK TUESDAY	ASD	*CHI:	28	0	0			2	2	2		13	5	7	2	4	2	2	2			4	3		1	2	1		1		1				2		3	2		4		1
p0000059	23	BOOK TUESDAY	ASD	*CHI:	6	0	0	1			1	2	1	1	1	3	1	1	1	2	1			2	1			1									1		1	1
p0000062	23	BOOK TUESDAY	ASD	*CHI:	9	0	0			1		1		6	1	2			1		1			1	1																	2
p0000065	23	BOOK TUESDAY	ASD	*CHI:	2	0	0							1								1
p0000066	23	BOOK TUESDAY	ASD	*CHI:	12	0	0				1	3	1	6		1	2					1							1				1							2
p0000067	23	BOOK TUESDAY	ASD	*CHI:	6	0	0	1			2	2	1	1	2	4			1		1			1	1														1								1
p0000068	23	BOOK TUESDAY	ASD	*CHI:	8	0	0		1			3	1	1	3	2	3		1		1			1	1								1							3		2					1
p0000070	23	BOOK TUESDAY	ASD	*CHI:	17	0	0	4			1	3		5	3	4			3		3	2		2	1				1	1		1		1						2		3
p0000073	23	BOOK TUESDAY	ASD	*CHI:	4	0	0	1						1	1			1	1	2	1			1	1														1	2
p0000074	23	BOOK TUESDAY	ASD	*CHI:	17	0	0	3			1	3		6	3	3			2		3	2		2	1				1				1							2		3
p0000075	23	BOOK TUESDAY	ASD	*CHI:	4	0	0	1				1		1	1	1			1	2	1			1	1															1
p0000078	23	BOOK TUESDAY	ASD	*CHI:	7	0	0	1			1			1	1	4						1								3		1						3			4
p0000080	23	BOOK TUESDAY	ASD	*CHI:	2	0	0							1								1
p0000081	23	BOOK TUESDAY	ASD	*CHI:	2	0	0							1															1
p0000082	23	BOOK TUESDAY	ASD	*CHI:	26	0	0	2		2	4	3	1	11	6	10	3		2		2	2		2					1	2			1					1			5
p0000085	23	BOOK TUESDAY	ASD	*CHI:	4	0	0				2		1	1	1	2		2															1
p0000087	23	BOOK TUESDAY	ASD	*CHI:	5	0	0				3			1	1	1		2											1											2	1
p0000091	23	BOOK TUESDAY	ASD	*CHI:	4	0	0			1				2		1			1		1			1					1
p0000092	23	BOOK TUESDAY	ASD	*CHI:	7	0	0		1			2		1	2		1		1	2	1			1	1				1			1								3
p0000095	23	BOOK TUESDAY	ASD	*CHI:	4	0	1				2	2	2	1		2													1
p0004031	24	BOOK TUESDAY	ASD	*CHI:	2	0	0							1																																		1
p0004041	24	BOOK TUESDAY	ASD	*CHI:	3	0	0							2																																		1
p0004043	24	BOOK TUESDAY	ASD	*CHI:	2	0	0				1			1	1																1									1
p0004049	24	BOOK TUESDAY	ASD	*CHI:	11	0	0			1				6	1	1			1	2	1			1	1				2											1	1
p0004055	24	BOOK TUESDAY	ASD	*CHI:	11	1	0	2		3	1	2		2	2	6	2		1		4					3			1	1	2					1		1
p0004056	24	BOOK TUESDAY	ASD	*CHI:	4	0	0			1				1	1	1			1		1			1	1														1	1	1	2
p0004058	24	BOOK TUESDAY	ASD	*CHI:	2	0	0		1					1					1		1			1																1
p0004061	24	BOOK TUESDAY	ASD	*CHI:	4	0	0					1	1	1		1				2					1				1
p0004062	24	BOOK TUESDAY	ASD	*CHI:	4	0	0				2			1	2	2													1		2
p0004065	24	BOOK TUESDAY	ASD	*CHI:	3	0	0					2		1	1	1	2							1			1	1									1			1
p0004067	24	BOOK TUESDAY	ASD	*CHI:	13	0	0				1			7	2	1	2		1		1	1		1	1								1						1	2	2
p0004069	24	BOOK TUESDAY	ASD	*CHI:	2	0	0							1								1
p0004070	24	BOOK TUESDAY	ASD	*CHI:	3	0	0			1				1					1		1			1					1											1									1
p0004072	24	BOOK TUESDAY	ASD	*CHI:	2	0	0							1								1
p0004073	24	BOOK TUESDAY	ASD	*CHI:	4	0	0	1						1	1	1	2	1	1		1			1	1														1	1
p0004076	24	BOOK TUESDAY	ASD	*CHI:	5	0	0			1	2	2	1	1	1	3			1		1			1									1
p0004079	24	BOOK TUESDAY	ASD	*CHI:	4	0	0							1	2	1	1	2	1		1			1																2
p0004081	24	BOOK TUESDAY	ASD	*CHI:	2	0	0							1								1
p0004082	24	BOOK TUESDAY	ASD	*CHI:	4	0	0				3	3	1	1		1																								2
p0004084	24	BOOK TUESDAY	ASD	*CHI:	5	0	0		1		1	2		1	2	3				1		1								1								1									1
p0004085	24	BOOK TUESDAY	ASD	*CHI:	5	0	0				1	1		1	2	1				1													2							1							1
p0004088	24	BOOK TUESDAY	ASD	*CHI:	4	0	1				1	1		1	2	1		1							1														1	1
p0004091	24	BOOK TUESDAY	ASD	*CHI:	2	0	0							1															1
p0004093	24	BOOK TUESDAY	ASD	*CHI:	2	0	0							1								1
p0004096	24	BOOK TUESDAY	ASD	*CHI:	5	0	0	1						2	1	1		1	1		1			1	1														1	1
p0004099	24	BOOK TUESDAY	ASD	*CHI:	6	0	0			1	1	1		1	2	5	2		2		2			3			1	1									1				2
p0004100	24	BOOK TUESDAY	ASD	*CHI:	6	0	0		2					1		1					2	2									1	1						1
p0004103	24	BOOK TUESDAY	ASD	*CHI:	10	0	0	1			2	5	3	1	4	2	5		1		1			1					1											6	2
p0004105	24	BOOK TUESDAY	ASD	*CHI:	7	0	0			1	1		1	2	1	4	2	1				1		1			1	1		1	2						1	1			1
p0004109	24	BOOK TUESDAY	ASD	*CHI:	2	0	0				1			1	1	1		1
p0004111	24	BOOK TUESDAY	ASD	*CHI:	3	0	0							1	2	2		2
p0004113	24	BOOK TUESDAY	ASD	*CHI:	2	0	0				1	1		1	1	1
p0004116	24	BOOK TUESDAY	ASD	*CHI:	8	0	0	1			1	4	1	2	2	4	1												1	1			1					1
p0004120	24	BOOK TUESDAY	ASD	*CHI:	2	0	0							1																																		1
p0001218	26	BOOK TUESDAY	CONTROL	*CHI:	4	0	0			1				1							1								1				1					1		1	1
p0001219	26	BOOK TUESDAY	CONTROL	*CHI:	16	0	0				1		2	5	4	2		5		2	2				3	1												1	1	6		6					2
p0001220	26	BOOK TUESDAY	CONTROL	*CHI:	14	0	0				1	2	1	6	1	1		1				2			1				1	1			1					1	1	2		2
p0001221	26	BOOK TUESDAY	CONTROL	*CHI:	6	0	0							1	1	1		1		2					1				1	1			1					1		1	1
p0001222	26	BOOK TUESDAY	CONTROL	*CHI:	41	0	1	1		2	4	2	7	12	7	9	2	11		5	4	2			3				2		1	2	1	1	1	1		2	2	8	3	2
p0001224	26	BOOK TUESDAY	CONTROL	*CHI:	3	0	0							1	1			1		2					1														1	1
p0001227	26	BOOK TUESDAY	CONTROL	*CHI:	27	0	0			2		3	2	10	5	8	5		1	1	3			1	3				2	1	5	1						3	2	3	2	2
p0001230	26	BOOK TUESDAY	CONTROL	*CHI:	8	0	0			1				2		1			1		1	2							2			1		1
p0001233	26	BOOK TUESDAY	CONTROL	*CHI:	18	0	0			1	4	5	1	5	4	5		1						1	3		1	1		3	1		1				1	2	3	4	2	4				1
p0001236	26	BOOK TUESDAY	CONTROL	*CHI:	17	0	0	1	2	1		4		5	1	3	1	1			1	3		1	1		1	1	1	3			1				1	3	1	2
p0001238	26	BOOK TUESDAY	CONTROL	*CHI:	6	0	0	1						1	3	2	1	4			1				1													1		2		2
p0001240	26	BOOK TUESDAY	CONTROL	*CHI:	20	0	1		2	2	1	4	1	6	4	6	3	2		2	2	1		1	2		1	1		2	2		1				1	3		3		2					1
p0001242	26	BOOK TUESDAY	CONTROL	*CHI:	10	0	0	1	2		1	2		1	2	2	1			1	1								1	2			2					2		3	1						2		1
p0001247	26	BOOK TUESDAY	CONTROL	*CHI:	24	0	0	1		1	6	2	1	8	8	6				2	1	1			1	1				2	4		2					2	1	6	4	2					1
p0001248	26	BOOK TUESDAY	CONTROL	*CHI:	3	0	1				1	1		1	2	2				1											1
p0001252	26	BOOK TUESDAY	CONTROL	*CHI:	6	0	0			2	1	2	1	1	2	2		2			1																	1		2
p0001253	26	BOOK TUESDAY	CONTROL	*CHI:	3	0	0							1								2
p0002794	27	BOOK TUESDAY	ASD	*CHI:	9	0	0	1	1		1	1		1	2			3			1	1			1				1	1			1					2		4		2
p0002795	27	BOOK TUESDAY	ASD	*CHI:	10	0	0	1		1	2	1	1	2	1						1			1	1		1	1	1	1	1		1				1	2	1	5							3
p0002796	27	BOOK TUESDAY	ASD	*CHI:	14	0	0							5	3	3		3		2		1			3					1			1					1	2	1	1	4
p0002799	27	BOOK TUESDAY	ASD	*CHI:	14	0	0	2		1	2	2		2	4	6	2		1	2	2			2	1			1	1	1	5		2				1	2		2
p0002801	27	BOOK TUESDAY	ASD	*CHI:	8	0	0							6															1				1
p0002802	27	BOOK TUESDAY	ASD	*CHI:	5	0	0	1				1		1	1	1	2	1							1					1			1					1		1
p0002804	27	BOOK TUESDAY	ASD	*CHI:	11	0	0			1		4	1	6	2		3				1												1					1		4
p0002807	27	BOOK TUESDAY	ASD	*CHI:	3	0	0					1		1	1					2					1														1	1
p0002809	27	BOOK TUESDAY	ASD	*CHI:	6	0	0			1				1	2	2		3		2					2					1								1	1	1		2
p0002811	27	BOOK TUESDAY	ASD	*CHI:	6	0	0			1		3	1	1	1	2				3					1					1			1					1		1
p0002813	27	BOOK TUESDAY	ASD	*CHI:	5	0	0	1	1		1	1		1	2	3				1	1									1	1							1									1
p0002814	27	BOOK TUESDAY	ASD	*CHI:	4	0	0			1		1		1		1					1								1						1			1
p0002816	27	BOOK TUESDAY	ASD	*CHI:	7	0	0				2	1	1	1	1	4	1							1			1	1	1	1			1				1	1									3
p0002817	27	BOOK TUESDAY	ASD	*CHI:	6	0	0	1				1		1	1	2					1				1				1				1					1	1								1
p0002820	27	BOOK TUESDAY	ASD	*CHI:	5	0	0	1			1	1		1	2	2					1				1													1	1	1							2
p0002823	27	BOOK TUESDAY	ASD	*CHI:	8	0	0	1				2		1	3	2	2	2		3					2					1			1					1	1	2
p0002825	27	BOOK TUESDAY	ASD	*CHI:	6	0	0			1		2		1	1	1				2					1				1	1			1					1		1
p0002827	27	BOOK TUESDAY	ASD	*CHI:	9	0	0	1		1	1	3	1	1	2	3	2	2											1	2			2					2		2
p0002830	27	BOOK TUESDAY	ASD	*CHI:	5	0	0				1			3	1	1																															1	1
p0002834	27	BOOK TUESDAY	ASD	*CHI:	2	0	0				1	1		1	1																									1
p0003044	28	BOOK TUESDAY	ASD	*CHI:	4	0	0				2	2	1	1	1	2													1
p0003046	28	BOOK TUESDAY	ASD	*CHI:	25	0	0	2	1	1	2	10	5	7	6	4	6		1		1	1		1	1					3	1		1					2		10	1	4					1
p0003050	28	BOOK TUESDAY	ASD	*CHI:	6	0	0		1		1			1	1	2				1		1		1			1	1	1	1	3						1	1		1
p0003052	28	BOOK TUESDAY	ASD	*CHI:	5	0	0							3								1																										1
p0003055	28	BOOK TUESDAY	ASD	*CHI:	8	0	0							6	1	1				2					1																1
p0003056	28	BOOK TUESDAY	ASD	*CHI:	33	0	0	4		2		4	2	8	4	7	6	4	1	1	1	1		2			1	1	6	5		1	4				1	2		3	1		1						2
p0003058	28	BOOK TUESDAY	ASD	*CHI:	23	0	0	1	1		4	1	3	13	2	6	1	1			1									1	4				1			1										1
p0003059	28	BOOK TUESDAY	ASD	*CHI:	4	0	0							1								2							1
p0003060	28	BOOK TUESDAY	ASD	*CHI:	14	0	0	1	1	1				7		2			1		1	3		1						2	2							2		1
p0003061	28	BOOK TUESDAY	ASD	*CHI:	16	0	0	2	2	1		1		6	2	6	2	1			1	1								4	4		2					4
p0003062	28	BOOK TUESDAY	ASD	*CHI:	26	0	0	3		1	3	3	1	5	7	10	4	1		3		2		1	2		1	1	1	4	5	1	2		1			4	2	3	4
p0003063	28	BOOK TUESDAY	ASD	*CHI:	20	0	0		1	1	1	1	1	8	2	5						1			1				1	2	4	3	1					2				2
p0003070	28	BOOK TUESDAY	ASD	*CHI:	33	0	0			4	6	5	6	17	2	9	2		3		3			3					2	1	1	1	1					1		3	3
p0003071	28	BOOK TUESDAY	ASD	*CHI:	29	0	0	1		3	4	3		7	6	9	3	1	4	1	5	4		7	1		3	3	1		1	1	1				3	1	1	5	5	2
p0003072	28	BOOK TUESDAY	ASD	*CHI:	12	0	0			2	1	3	1	7	1	1	1	1			1									1			1					2		3
p0003073	28	BOOK TUESDAY	ASD	*CHI:	47	1	1			4	7		4	18	6	8		8		2	5	3			4				2		3	1	1					5	1	7	4	5						1
p0003076	28	BOOK TUESDAY	ASD	*CHI:	11	0	0			2	1			1	1	3	1	1				1		1			1	1	3	2			2				1	2		1	3
p0003079	28	BOOK TUESDAY	ASD	*CHI:	3	0	0				2	2	1	1	1	2
p0003081	28	BOOK TUESDAY	ASD	*CHI:	38	1	0			5	4	2	4	19	4	11	3	2	1	2	2	2		1	1					2	4	1	2					3	1	1	2						1		1
p0003082	28	BOOK TUESDAY	ASD	*CHI:	11	0	0	1		1				5	1	2	1				1									1	1		2					1			1			1
p0003084	28	BOOK TUESDAY	ASD	*CHI:	22	0	0	1	3	1	3	2		3	3	8	1		1	2	2	2		3			2	2	2	3	4	1	3				1	3		2	2						1
p0003085	28	BOOK TUESDAY	ASD	*CHI:	3	0	0		1					1		1														1	1		1					1
p0003087	28	BOOK TUESDAY	ASD	*CHI:	5	0	0		1		1	1		1		1	1				1			2			2	2					1				1	1		2	1						1
p0003092	28	BOOK TUESDAY	ASD	*CHI:	28	0	0	3			2	4	1	15	4	4	1			4	2	1			1				2	1								3	1	5	5
p0003093	28	BOOK TUESDAY	ASD	*CHI:	16	0	0	1	1	1	3	3	1	4	2				1		3	1		2	1			1	1		3	1	1				1	2		7		2
p0003094	28	BOOK TUESDAY	ASD	*CHI:	7	0	0		1		2	2	1	1	3	5					1										3		1					1
p0003095	28	BOOK TUESDAY	ASD	*CHI:	12	0	0			3	3		1	2	4	7	2	2			3	1									1		1					2			4
p0003097	28	BOOK TUESDAY	ASD	*CHI:	4	0	0		2		1	2		1	1						1									1								1		2
p0003098	28	BOOK TUESDAY	ASD	*CHI:	35	0	0		1	2	1	4	1	10	6	3	4	1		2	2	3			2				3	2	2	1	3					3	1	8	4					1
p0003100	28	BOOK TUESDAY	ASD	*CHI:	2	0	0							1	1																									1	1
p0003102	28	BOOK TUESDAY	ASD	*CHI:	2	0	0							1								1
p0003104	28	BOOK TUESDAY	ASD	*CHI:	7	0	0			1	1	2	1	1				1		2	1	1		1	1			1					1				1	1	1	3
p0003107	28	BOOK TUESDAY	ASD	*CHI:	22	0	0			3	2			10	3	4	2	4		2		2		2	1		2	2		1	2		1				2	1	1	2
p0003108	28	BOOK TUESDAY	ASD	*CHI:	8	0	0							6															1				1
p0003110	28	BOOK TUESDAY	ASD	*CHI:	6	0	0			2	2	2	1	1	1	3			1		1			1									1
p0003402	29	BOOK TUESDAY	ASD	*CHI:	9	0	0		1	1	1	2		1	2					2	2				1				2				1					2		4							2
p0003403	29	BOOK TUESDAY	ASD	*CHI:	7	0	0			1	1			2	1	1					1								2				1					1		1	1						1
p0003406	29	BOOK TUESDAY	ASD	*CHI:	17	0	0	1			1	2	1	6	2			2		3					1				4	1			1					1		4
p0003407	29	BOOK TUESDAY	ASD	*CHI:	5	0	0	1					1	1	1			3		3					1					1								1		3
p0003408	29	BOOK TUESDAY	ASD	*CHI:	14	0	0	2	1	1	3	3	1	2	5	8	4				3									1	6		2					3		2	1				1	1
p0003410	29	BOOK TUESDAY	ASD	*CHI:	27	0	1	1		4	5	5	3	8	2		1				5	1							2				2					3		9	4				1	1
p0003412	29	BOOK TUESDAY	ASD	*CHI:	32	0	0	2		1	4	7	3	8	7	8	9	4			1				3				4	3			2		1			4	3	6	3
p0003414	29	BOOK TUESDAY	ASD	*CHI:	20	0	0		2	2	4	4	4	5	2	10	3	2			2			1			1	1	2	2	3		1		1			3									1
p0003415	29	BOOK TUESDAY	ASD	*CHI:	6	0	0	1	1		1	2		1	1	1	1	1			1			1			1	1	1	1								1		2
p0003417	29	BOOK TUESDAY	ASD	*CHI:	13	0	0		2			1		5	2	2				2		1		1	1		1	1		2	1		1		2		1	1	1	2	2
p0003418	29	BOOK TUESDAY	ASD	*CHI:	10	0	0	1	1					2					2		2	4		2					1				1							2
p0003419	29	BOOK TUESDAY	ASD	*CHI:	9	0	0	2				1		5	1	1			2	2	2			2	1															2
p0003420	29	BOOK TUESDAY	ASD	*CHI:	7	0	0				2			5		1										1					1					1				1	1
p0003422	29	BOOK TUESDAY	ASD	*CHI:	4	0	0	1						1								1								1	1		1					1		1
p0003423	29	BOOK TUESDAY	ASD	*CHI:	4	1	0			1				1		1					1								1				1					1			1
p0003424	29	BOOK TUESDAY	ASD	*CHI:	25	0	0	1		3	3	6	3	5	6	3	4			3	1	1			1				3	3	4	1	1					4	1	10	3
p0003435	29	BOOK TUESDAY	ASD	*CHI:	4	0	0			1	2		1	1	1	3		2	1		1			1
p0003436	29	BOOK TUESDAY	ASD	*CHI:	4	0	0		1		1	1		1	1				1		1			1					1											2
p0003531	30	BOOK TUESDAY	ASD	*CHI:	2	0	0							1								1
p0003540	30	BOOK TUESDAY	ASD	*CHI:	11	0	0	1			1			7	1	2			1		1	1		1																	1							1
p0003542	30	BOOK TUESDAY	ASD	*CHI:	8	0	0							6	1	1	2	1					1		1
p0003552	30	BOOK TUESDAY	ASD	*CHI:	6	0	0		1	1	1	2		1	2	2	2				1									1	2	1						1		2					1	1
p0003554	30	BOOK TUESDAY	ASD	*CHI:	17	0	0		4					6		3				1	1	1		1	1		1	1		3	4		3				1	3		1		1
p0003555	30	BOOK TUESDAY	ASD	*CHI:	3	0	0			1				1		1			1		1								1					1															1
p0003557	30	BOOK TUESDAY	ASD	*CHI:	20	0	0		1		4	5	1	4	5	3	4				1	1			2				5		1							1	2	4	1							1	2
p0003558	30	BOOK TUESDAY	ASD	*CHI:	24	1	0		1	1	3	4	3	8	7	2		3		3	1	1			1					1			1					2		10	3	5					2
p0003559	30	BOOK TUESDAY	ASD	*CHI:	17	0	0	1	2			4	4	1	3	2	3	5		6	2	2			2				1	1			1					2	1	7
p0003560	30	BOOK TUESDAY	ASD	*CHI:	12	0	0		1		6	4	3	5	2	6		3												1								1		1
p0003561	30	BOOK TUESDAY	ASD	*CHI:	27	0	0	1	2	1	4	5	3	10	5	7	1	1		2	3	2			1					1	4		1					4		5	2							1
p0003563	30	BOOK TUESDAY	ASD	*CHI:	3	0	0							1	1	1		1							1																	2
p0003565	30	BOOK TUESDAY	ASD	*CHI:	2	0	0					1	1	1		1	1
p0003567	30	BOOK TUESDAY	ASD	*CHI:	22	0	0	2			4	5	1	5	2	3			1	2		3		2	2			1	3	4			1				1	2	2	5	2	1				1
p0003568	30	BOOK TUESDAY	ASD	*CHI:	4	0	0	1			1		1	1	1	2	1													1								1		1	3
p0003570	30	BOOK TUESDAY	ASD	*CHI:	20	0	0	1				2		5	5	4	6	4		3					4				1	2			3					2	3	3	1
p0003571	30	BOOK TUESDAY	ASD	*CHI:	28	0	1	3			2	6	2	15	3	3	2	1		4					3				1	3	1		1					2		5		1
p0003572	30	BOOK TUESDAY	ASD	*CHI:	6	0	0			1				1	2	2	1	2			1				1				1									1	1	1							1
p0003574	30	BOOK TUESDAY	ASD	*CHI:	2	0	0							1								1
p0003576	30	BOOK TUESDAY	ASD	*CHI:	7	0	0		1		1	4	1	1		2	2												2	1								1		2
p0003577	30	BOOK TUESDAY	ASD	*CHI:	5	0	0	1			1	2		1	2	3				2					1					1								1									1
p0003578	30	BOOK TUESDAY	ASD	*CHI:	15	0	1		2		3	4	1	5	3	6				2		1			1					2			2					2	1		1						1
p0003581	30	BOOK TUESDAY	ASD	*CHI:	2	0	0							1								1
p0003582	30	BOOK TUESDAY	ASD	*CHI:	3	0	0	1						1		1			1		1			1					1
p0003584	30	BOOK TUESDAY	ASD	*CHI:	23	0	0	1	1		3	10	4	6	6	4	6			3					2					3		1	1					2	1	8							2
p0003585	30	BOOK TUESDAY	ASD	*CHI:	8	0	0		1	1	2	3	1	1	3	5				1	1									1			1					1		1						1	3
p0003587	30	BOOK TUESDAY	ASD	*CHI:	17	0	0			1	2	4	3	3	5	7	3	5		2	1	1			2				1				1					1		2		3
p0003588	30	BOOK TUESDAY	ASD	*CHI:	9	0	0		1		2	1	2	1	2			3		3	1	1			1							1						1	1	5	1
p0003590	30	BOOK TUESDAY	ASD	*CHI:	23	0	0	2		1		4		7	4	4	3	1		2	1	1			3				3	2			2					3	1	3	2
p0003592	30	BOOK TUESDAY	ASD	*CHI:	11	0	2	1		2	3	5	2	2	2	5	1				1								1	1		1						1					1
p0003594	30	BOOK TUESDAY	ASD	*CHI:	9	0	0	1				3	3	1	2	1	1			4					1					1			1		1				1	4	2		1
p0003596	30	BOOK TUESDAY	ASD	*CHI:	15	0	1	3			2	3		5	5	7	1	1	2	1	2			2	1					1	1		1					1	1	1							1
p0003598	30	BOOK TUESDAY	ASD	*CHI:	11	0	0				5	1	2	5	1	3	1	4							1															2
p0003599	30	BOOK TUESDAY	ASD	*CHI:	5	0	0			1	1	1		1	2	3		1	1		1			1	1																	2
p0003602	30	BOOK TUESDAY	ASD	*CHI:	13	0	0				3	1	2	5	2	5		1	1	1	1	2		1					1																		2
p0003605	30	BOOK TUESDAY	ASD	*CHI:	5	0	0				1			2	1	1		1				2
p0003606	30	BOOK TUESDAY	ASD	*CHI:	5	0	0		1		1	1		1	1				1		1			1					1				1							2
p0003611	30	BOOK TUESDAY	ASD	*CHI:	2	0	0							1								1
p0003614	30	BOOK TUESDAY	ASD	*CHI:	6	0	1			1		3	2	1	1	4	3		1		1			1								1
p0003615	30	BOOK TUESDAY	ASD	*CHI:	2	0	0					1	1	1		1	1
p0003616	30	BOOK TUESDAY	ASD	*CHI:	4	0	0				2	2	1	1	1	2						1
p0003618	30	BOOK TUESDAY	ASD	*CHI:	5	0	0			1	1	1	1	1		2			1		1			1					2
p0003620	30	BOOK TUESDAY	ASD	*CHI:	2	0	0							1								1
p0003623	30	BOOK TUESDAY	ASD	*CHI:	8	1	0				1	1	1	2	1	1		1		2		1			1							2							1	1
p0002376	31	BOOK TUESDAY	ASD	*CHI:	2	0	0				1			1	1	1		1
p0002381	31	BOOK TUESDAY	ASD	*CHI:	10	0	0	1		1	2			2	2	4		1	2		2	4		2																	1
p0002382	31	BOOK TUESDAY	ASD	*CHI:	16	0	0			2	1	1		5	4	6		1	2		2			2	3								2								1	6					1
p0002386	31	BOOK TUESDAY	ASD	*CHI:	12	0	0	1						5	2	2	1	2		2	1	2			1							1
p0002390	31	BOOK TUESDAY	ASD	*CHI:	14	1	0	1		1	1	2		6	2	2			1		1		1	1	2					1	1		2					1		2		2
p0002395	31	BOOK TUESDAY	ASD	*CHI:	9	0	0			1	1			6	1	2			1		1			1					1												1
p0002402	31	BOOK TUESDAY	ASD	*CHI:	3	0	0							2																																		1
p0002405	31	BOOK TUESDAY	ASD	*CHI:	11	0	0				2	3	2	2	3	3		2		5					2					1			1					1		3	1
p0002408	31	BOOK TUESDAY	ASD	*CHI:	20	0	0				3	4		6	6	5	5							1	1		1	1	3	1	3		2				1	1	1	3	1
p0002411	31	BOOK TUESDAY	ASD	*CHI:	4	0	0			1				1		1			1		1	2												1
p0002415	31	BOOK TUESDAY	ASD	*CHI:	8	0	0	1				3	1	1	2	1	2	1		2					1					1			1		1			1		3
p0002416	31	BOOK TUESDAY	ASD	*CHI:	15	0	0				1	2		7	2	1	1					2								2	1	2						2		3	1
p0002419	31	BOOK TUESDAY	ASD	*CHI:	3	0	0							2																																		1
p0002421	31	BOOK TUESDAY	ASD	*CHI:	5	0	0				1			2	1	1		1				1											1
p0002424	31	BOOK TUESDAY	ASD	*CHI:	5	0	0	1			2	3	1	1	1															1			1					1		3
p0002426	31	BOOK TUESDAY	ASD	*CHI:	5	0	0			1		1		1	1	1		1		2					1					1			1					1		1
p0002430	31	BOOK TUESDAY	ASD	*CHI:	9	0	0	1			1	1		3	2	1	1												1	2	1		1					2		3	2
p0002441	31	BOOK TUESDAY	ASD	*CHI:	22	0	0	1		1	3	7		6	7	5	3	2		2		1			3					3			2					3		5	1	2
p0002445	31	BOOK TUESDAY	ASD	*CHI:	3	0	0							2																																		1
p0002451	31	BOOK TUESDAY	ASD	*CHI:	4	0	0			1				1		1			1		1	2												1
p0002452	31	BOOK TUESDAY	ASD	*CHI:	7	0	0		1	1	1	1		2	1	1						1								1		1						1		1	1
p0002455	31	BOOK TUESDAY	ASD	*CHI:	5	0	0	1			2	3	1	1	1							1								1								1		3
p0002458	31	BOOK TUESDAY	ASD	*CHI:	2	0	0			1				1		1			1		1													1
p0002460	31	BOOK TUESDAY	ASD	*CHI:	4	0	0		1					1					1		1	1		1								1								1
p0002466	31	BOOK TUESDAY	ASD	*CHI:	8	0	0		1	1	2	3	1	2	1	1			1		2	1							1					1				1		3
p0003465	32	BOOK TUESDAY	ASD	*CHI:	13	0	0		1	2	3	4		6	3	1					1				1					1	1							1	1	4					1	1
p0003469	32	BOOK TUESDAY	ASD	*CHI:	8	0	0		1			2	1	1	2		1	2			1				1								1		1			1		4		3
p0003473	32	BOOK TUESDAY	ASD	*CHI:	3	0	0		1			1		1								1								1								1		1
p0003475	32	BOOK TUESDAY	ASD	*CHI:	5	0	0			1				1	1	1	2				1				1								1					1	1	1	1						1
p0003478	32	BOOK TUESDAY	ASD	*CHI:	8	0	0		1	1	3	2	1	1	4	5	1			2	1									1	4							1		2	1				1	1
p0003481	32	BOOK TUESDAY	ASD	*CHI:	10	0	0				1			5	2	2	1	2												1			2					1		1	1
p0003483	32	BOOK TUESDAY	ASD	*CHI:	13	0	0		1			1	1	5	2	1		2			1				2				1				1					1	2	3	1
p0003485	32	BOOK TUESDAY	ASD	*CHI:	17	0	0			2		4	1	5	2	3	1		2	3	2			2	1				2	1			3					1		3
p0003487	32	BOOK TUESDAY	ASD	*CHI:	5	0	0			1	1	1	1	1	1	3	1	1	1		1			1									1
p0003489	32	BOOK TUESDAY	ASD	*CHI:	12	0	0				3	1	1	6	1	2	2	3																						3	1							1
p0003491	32	BOOK TUESDAY	ASD	*CHI:	17	0	0		2	1	4	6	2	6	3	8	1				1									2	1		2		1			3									1
p0003492	32	BOOK TUESDAY	ASD	*CHI:	20	0	0		2		2	1		7	4	5	1	1		1		2							4	2			1					2		1	3						1
p0003496	32	BOOK TUESDAY	ASD	*CHI:	18	0	0			2	2	3		6	6	2	3	2		1					2				1	2			1					2	2	6	3
p0003498	32	BOOK TUESDAY	ASD	*CHI:	3	0	0							2																																		1
p0003501	32	BOOK TUESDAY	ASD	*CHI:	10	0	0	2			1	4		1	2		1			1		1			1				1	3			1					2	1	4									1
p0003502	32	BOOK TUESDAY	ASD	*CHI:	5	0	0			1				1	1			1			1				1						1		1					1		2		2
p0003507	32	BOOK TUESDAY	ASD	*CHI:	13	0	0	1			4	1	2	6	2	2		3	1		1			1					2											3
p0003515	32	BOOK TUESDAY	ASD	*CHI:	3	0	0			1				1		1			1		1	1												1
p0003516	32	BOOK TUESDAY	ASD	*CHI:	3	0	0		1		1	2		1	1		1				1																			2					1	1
p0000529	33	BOOK TUESDAY	CONTROL	*CHI:	2	0	0				1	1		1	1	1
p0000531	33	BOOK TUESDAY	CONTROL	*CHI:	14	0	0				3			7	2	3				1					1	1					1		1			1					2							2
p0000533	33	BOOK TUESDAY	CONTROL	*CHI:	11	0	0							8								2																										1
p0000537	33	BOOK TUESDAY	CONTROL	*CHI:	3	0	0							1	1	1									1																	2					1
p0000542	33	BOOK TUESDAY	CONTROL	*CHI:	7	0	0		1					3		1			1					1					1	1		1																1
p0000547	33	BOOK TUESDAY	CONTROL	*CHI:	20	0	0	1				5	3	7	5	9	3	2	1	4	1				1				1				2	1					1			2					1
p0000551	33	BOOK TUESDAY	CONTROL	*CHI:	2	0	0							1																																		1
p0000557	33	BOOK TUESDAY	CONTROL	*CHI:	5	0	0	1			1		1	1		1			1		1			1					1		1		1							1
p0000558	33	BOOK TUESDAY	CONTROL	*CHI:	3	0	0			1	1			1	1	1		1
p0000559	33	BOOK TUESDAY	CONTROL	*CHI:	6	0	0			1	2			1	2	3			1		1			2	1		1	1			1						1		1	1	2
p0000560	33	BOOK TUESDAY	CONTROL	*CHI:	7	0	1	1			3	3	2	1	1	4			1		1	1		1					1																				1
p0000561	33	BOOK TUESDAY	CONTROL	*CHI:	4	0	0		1					1	1			1			1				1															1		2
p0000563	33	BOOK TUESDAY	CONTROL	*CHI:	5	0	0			1				1	1	1		1	1	2	1			1	1				1											1
p0000566	33	BOOK TUESDAY	CONTROL	*CHI:	6	0	0		1					1	1	2						2							1	1	1							1			1
p0000569	33	BOOK TUESDAY	CONTROL	*CHI:	4	0	0	1				1		1								1							1	1								1		1
p0000570	33	BOOK TUESDAY	CONTROL	*CHI:	8	0	0	1						1	1	1		1	1	2	1	1		1	1				2				1							1
p0000571	33	BOOK TUESDAY	CONTROL	*CHI:	6	0	0	2						2	1	1		1	2		2			2					1											2
p0000575	33	BOOK TUESDAY	CONTROL	*CHI:	4	0	0			1	1	1		1	1	3			1		1			2			1	1			1						1
p0000576	33	BOOK TUESDAY	CONTROL	*CHI:	6	0	0	1			2	2	1	1	1				2		2	1		2																4
p0000577	33	BOOK TUESDAY	CONTROL	*CHI:	3	0	0			1	1	1		1	1	2			1		1			1
p0000579	33	BOOK TUESDAY	CONTROL	*CHI:	2	0	0			1				1					1		1			1																1
p0000584	33	BOOK TUESDAY	CONTROL	*CHI:	4	0	0				1	1		1	2	2				2				1			1	1									1			1							2
p0000585	33	BOOK TUESDAY	CONTROL	*CHI:	4	0	0		1					1	1	2			1		1			1	1														1								1
p0000589	33	BOOK TUESDAY	CONTROL	*CHI:	3	0	0	1			1			1	1	2			1		1			1																							1
p0000592	33	BOOK TUESDAY	CONTROL	*CHI:	10	0	1			1	5		2	2	3	6			1		1	1		1					1		1																4
p0000593	33	BOOK TUESDAY	CONTROL	*CHI:	2	0	0				1			1	1	1																									1
p0000594	33	BOOK TUESDAY	CONTROL	*CHI:	9	0	0				2		1	6	1	2						1																									2
p0000600	33	BOOK TUESDAY	CONTROL	*CHI:	2	0	0							1								1
p0000602	33	BOOK TUESDAY	CONTROL	*CHI:	5	0	0		2					1							2	1							1									1		1	1								1
p0000603	33	BOOK TUESDAY	CONTROL	*CHI:	5	0	0	1			1	1		2	1	1													1	1	1							1		1
p0000607	33	BOOK TUESDAY	CONTROL	*CHI:	2	0	0				1			1	1	1																									1
p0000613	33	BOOK TUESDAY	CONTROL	*CHI:	3	0	0			1	1			1	1	1															1
p0000618	33	BOOK TUESDAY	CONTROL	*CHI:	5	0	0	1						1	1	3	1	1	1	1	1			1			1	1	1		1			1			1
p0000621	33	BOOK TUESDAY	CONTROL	*CHI:	2	0	0					1		1	1	1				1
p0001378	34	BOOK TUESDAY	CONTROL	*CHI:	3	0	0							2																																		1
p0001382	34	BOOK TUESDAY	CONTROL	*CHI:	3	0	0				2	2	1	1	1	2
p0001383	34	BOOK TUESDAY	CONTROL	*CHI:	5	0	0					1		1	2	1		1							2														1	1		4
p0001388	34	BOOK TUESDAY	CONTROL	*CHI:	3	0	0							2																																		1
p0001394	34	BOOK TUESDAY	CONTROL	*CHI:	24	0	0	1		1	2	7	1	10	8	6	2	1	1	4	1	1		1	2					1	2							1		5		3
p0001395	34	BOOK TUESDAY	CONTROL	*CHI:	7	0	0				2		1	1	2	1		2	1		1			1	1								1						1	3	1	2
p0001399	34	BOOK TUESDAY	CONTROL	*CHI:	7	0	0				1		1	6		1															1
p0001402	34	BOOK TUESDAY	CONTROL	*CHI:	3	0	0							2																																		1
p0001404	34	BOOK TUESDAY	CONTROL	*CHI:	14	0	0		2		1	2	1	2	5			4			1				2					1			2					1	1	7	1	3
p0001405	34	BOOK TUESDAY	CONTROL	*CHI:	4	0	0	1			2		1	1	1			3			1																	1		3
p0001406	34	BOOK TUESDAY	CONTROL	*CHI:	7	1	0		1		1	1	1	1	3	3				4	1				1													1	1	2	2						2
p0001408	34	BOOK TUESDAY	CONTROL	*CHI:	11	1	0			1	1	1		6	2	2		1			1				1								1					1		1	1	2
p0001411	34	BOOK TUESDAY	CONTROL	*CHI:	3	0	0							2																																		1
p0001412	34	BOOK TUESDAY	CONTROL	*CHI:	7	0	0			1	1	1		1	2			1	1		1			1	1				2										1	3									1
p0001414	34	BOOK TUESDAY	CONTROL	*CHI:	15	0	0			1	2	2	1	8	3	5	3							1			1	1		1	3		1				1	1		1	1
p0001415	34	BOOK TUESDAY	CONTROL	*CHI:	6	0	0				2			3	2	2						1																			2
p0001418	34	BOOK TUESDAY	CONTROL	*CHI:	4	0	0			2	1	2		1	1	2					1																	1
p0001420	34	BOOK TUESDAY	CONTROL	*CHI:	11	0	0		1	1		2		6	2	2	4				1				1					1	1							1	1	2	1				1	1
p0001422	34	BOOK TUESDAY	CONTROL	*CHI:	11	0	0			1	1	5		1	3	1	3	2			1	1		1	1		1	1		2			1				1	2	1	6		2			1	1
p0001424	34	BOOK TUESDAY	CONTROL	*CHI:	15	0	0	1		1	3	2		4	4	2	2		3		3			3	1				2		1		1							5	1								1
p0001425	34	BOOK TUESDAY	CONTROL	*CHI:	14	1	0			2		1	1	1	4	5	5	4		4		1			4					2			1					2	2	2	2
p0001426	34	BOOK TUESDAY	CONTROL	*CHI:	11	0	0	1		1	1	5	3	2	2	6		1	1	4	1	1		1	1					1								1		1									1
p0001430	34	BOOK TUESDAY	CONTROL	*CHI:	10	0	0	1				3	1	5	1	1	2					2								1								1		2
p0001433	34	BOOK TUESDAY	CONTROL	*CHI:	3	0	0			1				1		1			1		1	1		1
p0001434	34	BOOK TUESDAY	CONTROL	*CHI:	3	0	0							1								2
p0001437	34	BOOK TUESDAY	CONTROL	*CHI:	4	0	0				1		1	2		1						1																			1
p0001440	34	BOOK TUESDAY	CONTROL	*CHI:	5	0	0			1				1					1		1	1							2					1						1
p0001441	34	BOOK TUESDAY	CONTROL	*CHI:	6	0	0	1			1	2		1	2	1	2								1					1			1					1		2	1
p0001442	34	BOOK TUESDAY	CONTROL	*CHI:
p0001443	34	BOOK TUESDAY	CONTROL	*CHI:	8	0	0		1			1		1	3	3	1	1	1	1	1			1	1				1				1						1	1		2					1		1
p0001444	34	BOOK TUESDAY	CONTROL	*CHI:	12	1	0			1	3	3	1	3	3	5		1	1		1	1		1	1				1				1						1			2
p0001445	34	BOOK TUESDAY	CONTROL	*CHI:	6	0	0	1		1	1	1		2	1				2		2			2					1											3
p0001447	34	BOOK TUESDAY	CONTROL	*CHI:	6	0	0	1					1	1	1			2	1	3	1	1		1	1														1	3
p0001450	34	BOOK TUESDAY	CONTROL	*CHI:	4	1	0						1	1	1	3	2	3												1								1
p0001451	34	BOOK TUESDAY	CONTROL	*CHI:	8	0	0			1	3	1	2	1	1			2	1		1	3		1																4
p0001452	34	BOOK TUESDAY	CONTROL	*CHI:	14	0	0	1		1	1	5		1	4	2		1	1	2	1	1		1	2				1	2			2					1	1	5		2				1			1
p0001454	34	BOOK TUESDAY	CONTROL	*CHI:	15	1	0	2				2	1	5	1				4	2	4	4		4																6
p0001456	34	BOOK TUESDAY	CONTROL	*CHI:	21	0	0	1		1	5	3	2	2	6	8		1	1	2	1	2		1	1				2	2	1		3					1	1	3	5	3				1			1
p0001459	34	BOOK TUESDAY	CONTROL	*CHI:	14	0	0		2	2	2	3		2	3	4		2	1	2	4	2		2					2				1					1		3					1	1
p0001461	34	BOOK TUESDAY	CONTROL	*CHI:	4	0	0				2	1		2	2	1																								1	1
p0001730	35	BOOK TUESDAY	CONTROL	*CHI:	12	0	0		1	2	1	3		2	4	6	1	1	1	3	2			1	1					2	2	1						1		2	1	2			1	2
p0001733	35	BOOK TUESDAY	CONTROL	*CHI:	7	0	0			1	1	1		1	1	1				1	1								2		1		1					1		2	1								1
p0001734	35	BOOK TUESDAY	CONTROL	*CHI:	8	0	0	1			2	1	1	2	3		2	2			1												1					1		5	2
p0001735	35	BOOK TUESDAY	CONTROL	*CHI:	12	0	0					1		7	1			1		2	1		1		2				1									1	1	2
p0001736	35	BOOK TUESDAY	CONTROL	*CHI:	11	0	0	1		1		1		2	1	3			1	2	3	2		1	1				1			1						2	1	1	2
p0001739	35	BOOK TUESDAY	CONTROL	*CHI:	11	0	0			1	3	2	1	2	2	1				1	1	1							1	1		1						2		5	2						2
p0001745	35	BOOK TUESDAY	CONTROL	*CHI:	14	0	0	1	1	1	1			3	1	5	1		1		2	3	1		1				1	1	2			3		1		1			1	1
p0001746	35	BOOK TUESDAY	CONTROL	*CHI:	14	0	0		1	1		1	1	2	3	2	1			1	2	1			1				2	1		1						2	1	4	5
p0001748	35	BOOK TUESDAY	CONTROL	*CHI:	10	0	0	1			1			6	2	3	1	1			1										1				1						1	1			1	1
p0001750	35	BOOK TUESDAY	CONTROL	*CHI:	2	0	0					1		1	1	1	1
p0001751	35	BOOK TUESDAY	CONTROL	*CHI:	6	0	0			1	2	2	1	2	1	3			1		1			1					1
p0001752	35	BOOK TUESDAY	CONTROL	*CHI:	4	0	0			1				1		1			1		1	1		1					1
p0001754	35	BOOK TUESDAY	CONTROL	*CHI:	20	0	0	1		1	1		1	10	4	4	3	1			2				1				1		2							1		2	3							1
p0001756	35	BOOK TUESDAY	CONTROL	*CHI:	22	0	0	1			2	7	1	6	6	5	1				3	3			2				1		1							1	1	5	2	3			2	2
p0001758	35	BOOK TUESDAY	CONTROL	*CHI:	12	0	0		1			2	1	2	5	4	2			6	1				1					1	2				1					3	3					1
p0001761	35	BOOK TUESDAY	CONTROL	*CHI:	7	2	0	1			1	2	1	1	2	4	3			1	1			1	1		1	1			1						1	1		1	2
p0001763	35	BOOK TUESDAY	CONTROL	*CHI:	21	0	0	1		1		1	1	5	6	4	2	2		5	2	2			2					1	4		1					1	1	4	1							1
p0001765	35	BOOK TUESDAY	CONTROL	*CHI:	21	1	0		1	1		4	1	3	6	5	1	4		3	3	4			2					1	1		1					2	1	4		4
p0001769	35	BOOK TUESDAY	CONTROL	*CHI:	3	0	0							2																																		1
p0001771	35	BOOK TUESDAY	CONTROL	*CHI:	9	0	0	1			1	2	1	1	3	5	2	1				1			1				1	1	2							1	1
p0001772	35	BOOK TUESDAY	CONTROL	*CHI:	5	0	0			2	2		1	1	1	3		1			1																	1									2
p0001773	35	BOOK TUESDAY	CONTROL	*CHI:	19	1	0	3		1	1	2	1	2	4	7	2	2		2	1	4		1			1	1	2	3	3		1		1		1	3		2	1						1		1
p0001776	35	BOOK TUESDAY	CONTROL	*CHI:	16	0	0		1	1	1	2	1	4	4	2	2	2		1	2	2			1				1									1		4	2	2						1	1
p0001777	35	BOOK TUESDAY	CONTROL	*CHI:	8	0	0	2						1	1	1		1			2	3			1													1	1	1	1
p0001778	35	BOOK TUESDAY	CONTROL	*CHI:	5	0	0				1			1	1	3	1				1	1		1			1	1									1	1			3
p0001780	35	BOOK TUESDAY	CONTROL	*CHI:	24	1	0	3	1	2	4	12	4	3	7	6	3	1		5	2				1				1	4		1	1					4		9	2
p0001782	35	BOOK TUESDAY	CONTROL	*CHI:	3	0	0	1	1					1				1			1									1								1		1
p0001784	35	BOOK TUESDAY	CONTROL	*CHI:	7	0	0			1	2	1	1	1	2	2					1								2									1		2	3
p0001786	35	BOOK TUESDAY	CONTROL	*CHI:	16	0	0	2			1	5	2	3	7	5	2	2		6	1				1					1	2							1	1	6	2
p0001789	35	BOOK TUESDAY	CONTROL	*CHI:	14	0	0	1	1	2	3	3	1	2	4	7	2		1	3	4	1		1	1				1		4							1		2	1				1	2
p0001792	35	BOOK TUESDAY	CONTROL	*CHI:	6	0	0				2			2	2	2													1				1														2
p0001798	35	BOOK TUESDAY	CONTROL	*CHI:	2	0	0							1								1
p0001799	35	BOOK TUESDAY	CONTROL	*CHI:	7	0	0	1		1	3		2	1	1	5		3	2		2			2					1
p0001801	35	BOOK TUESDAY	CONTROL	*CHI:	4	0	0			1	2		1	1	1	3		2	1		1			1
p0001802	35	BOOK TUESDAY	CONTROL	*CHI:	6	0	0			1				2		2			2		2		1		1				1					2
p0001803	35	BOOK TUESDAY	CONTROL	*CHI:	6	0	0		1		1			1	1	2			1		1	1		1					1	1																	1
p0001805	35	BOOK TUESDAY	CONTROL	*CHI:	3	0	0			1				1					1											1			1	1						1
p0001806	35	BOOK TUESDAY	CONTROL	*CHI:	3	0	0				1			1	1	1						1																			1
p0001807	35	BOOK TUESDAY	CONTROL	*CHI:	6	0	0			1		1	1	1	2	3	2	2							1					1								1		1	1
p0001809	35	BOOK TUESDAY	CONTROL	*CHI:	3	0	0							1								1							1
p0001810	35	BOOK TUESDAY	CONTROL	*CHI:	11	0	0	1	1	1	2		1	3	1	4		2			2	1	1							2	1	1		2				1		1
p0000299	36	BOOK TUESDAY	CONTROL	*CHI:	12	0	0				2	4		7	2		2	1		1																				5
p0000300	36	BOOK TUESDAY	CONTROL	*CHI:	4	0	0				1	1		2								1																		1
p0000302	36	BOOK TUESDAY	CONTROL	*CHI:	3	0	0				2	2		1	1																									2
p0000304	36	BOOK TUESDAY	CONTROL	*CHI:	2	0	0							1								1
p0000306	36	BOOK TUESDAY	CONTROL	*CHI:	2	0	0					1	1	1		1	1
p0000309	36	BOOK TUESDAY	CONTROL	*CHI:	2	0	0				1		1	1		1																									1
p0000315	36	BOOK TUESDAY	CONTROL	*CHI:	3	0	0							2																																		1
p0000317	36	BOOK TUESDAY	CONTROL	*CHI:	3	0	0				2			1																										2							2
p0000320	36	BOOK TUESDAY	CONTROL	*CHI:	5	0	0			1				1		1			1		1	1		1					1			1
p0000325	36	BOOK TUESDAY	CONTROL	*CHI:	14	0	0	1			1	2		6	4	4	2			3					2					1	1							1	1	1	2							1
p0000327	36	BOOK TUESDAY	CONTROL	*CHI:	13	0	0			1	2	2		1	3	1	2	1			1	2			1				1	2			2					2		5	2					1	1
p0000329	36	BOOK TUESDAY	CONTROL	*CHI:	4	0	0			1		2		1	1		1				1								1									1		2
p0000330	36	BOOK TUESDAY	CONTROL	*CHI:	11	0	0	1				1	1	5	1	2	3								1				2	1								1		1	2
p0000331	36	BOOK TUESDAY	CONTROL	*CHI:	4	0	0			1				1	1	1		2		2					1					1								1		1
p0000332	36	BOOK TUESDAY	CONTROL	*CHI:	5	0	0			1		1		1	1	1	2	1							1				1	1								1	1	1
p0000333	36	BOOK TUESDAY	CONTROL	*CHI:	8	0	0			2	1	3	1	2	1	3				2	2				1				1									2		1	1
p0000334	36	BOOK TUESDAY	CONTROL	*CHI:	5	0	0			1		3	1	1	1		2				1												1					1		3
p0000336	36	BOOK TUESDAY	CONTROL	*CHI:	6	0	0							2	1	1		1				2											1
p0000338	36	BOOK TUESDAY	CONTROL	*CHI:	7	0	0	1	1		1			1	1	3	1				1			1			1	1	1	1	3		1				1	2		1							1
p0000339	36	BOOK TUESDAY	CONTROL	*CHI:	4	0	0	1			1	2		1										1			1	1	1	1							1	1		2
p0000340	36	BOOK TUESDAY	CONTROL	*CHI:	3	0	0	1			1			1		2					1			1			1	1			2						1	1
p0000341	36	BOOK TUESDAY	CONTROL	*CHI:	15	0	0	3			1	1		5	1	1		2				2		1			1	1		3	2		3		1		1	3		4
p0000342	36	BOOK TUESDAY	CONTROL	*CHI:	6	0	0		1	1		1		2		1			1		2								1				1	1				1		1
p0000344	36	BOOK TUESDAY	CONTROL	*CHI:	20	1	0	1		2	3	2	1	6	4	5		3	2		3	1		2	1				2		1	2						1	1	3
p0000347	36	BOOK TUESDAY	CONTROL	*CHI:	8	0	0	1			1	2		5	1	2														1		1						1
p0000348	36	BOOK TUESDAY	CONTROL	*CHI:	2	0	0							1								1
p0000349	36	BOOK TUESDAY	CONTROL	*CHI:	9	0	0	1	1		3	3		2	4	1					1									1	3	1			1			2		5
p0000351	36	BOOK TUESDAY	CONTROL	*CHI:	3	0	0							2																																		1
p0000352	36	BOOK TUESDAY	CONTROL	*CHI:	5	0	0			1		1		1	2	3		1		1	1				1						1							1	1			2
p0000354	36	BOOK TUESDAY	CONTROL	*CHI:	3	0	0		1			2		1	1	2	2				1																								1	1
p0000356	36	BOOK TUESDAY	CONTROL	*CHI:	5	0	0					1		3	2	2	2	1
p0000359	36	BOOK TUESDAY	CONTROL	*CHI:	23	0	0	2			2	2		7	2	3	1			1		6		1			1	1	1	3	1	1	1				1	3		4	4
p0002025	37	BOOK TUESDAY	CONTROL	*CHI:	3	0	0							2																																		1
p0002027	37	BOOK TUESDAY	CONTROL	*CHI:	6	0	0	1		1				1	1	1		1		2	1	1			1														1
p0002028	37	BOOK TUESDAY	CONTROL	*CHI:	5	0	0	1						1	1	2	2		1		1				1				1					1							1
p0002031	37	BOOK TUESDAY	CONTROL	*CHI:	2	0	0							1								1
p0002032	37	BOOK TUESDAY	CONTROL	*CHI:	4	1	0							2								1							1
p0002033	37	BOOK TUESDAY	CONTROL	*CHI:	7	0	1	1						1	1				2		2	1			1								1	2						3	1	2
p0002034	37	BOOK TUESDAY	CONTROL	*CHI:	6	0	0				1	2	2	1	2	4				3									1												2
p0002035	37	BOOK TUESDAY	CONTROL	*CHI:	19	0	0	1		1	2	3	2	3	2	5		1	3	1	3	1		2	1				4			1	1	1	1					2		2							1
p0002036	37	BOOK TUESDAY	CONTROL	*CHI:	22	0	0			4	3	1		4	5	10	1	1	5		5	2		7	2		2	2			2	2			1		1		1	2	3	2
p0002039	37	BOOK TUESDAY	CONTROL	*CHI:	10	0	0				4	4	3	1	1	1						1		1	1		1	1			1	2					1		1	4
p0002040	37	BOOK TUESDAY	CONTROL	*CHI:	12	0	0			3	2			1	2	2		1	2		2	5		2					1											2							1
p0002042	37	BOOK TUESDAY	CONTROL	*CHI:	19	0	0			2	1	2	2	6	2		2	1	2		2	2		2	1				1			1	2							6	1	2
p0002043	37	BOOK TUESDAY	CONTROL	*CHI:	10	0	1			1		1		1	3	2	4		2	1	2			2	2								2						2	3	2
p0002045	37	BOOK TUESDAY	CONTROL	*CHI:	16	1	0	1		1	1	1	2	3	5	4	3		2	3	2			2	2				1				1						1	5	4	2					2
p0002046	37	BOOK TUESDAY	CONTROL	*CHI:	10	0	0	1			2	2	1	1	2	1			1	2	1	2		1	1				1				1							3	1								1
p0002047	37	BOOK TUESDAY	CONTROL	*CHI:	5	0	0			1				1	1			1	1		1	1		1	1														1	2
p0002048	37	BOOK TUESDAY	CONTROL	*CHI:	8	0	0							6											1								1									1
p0002050	37	BOOK TUESDAY	CONTROL	*CHI:	19	0	0			1		2	3	6		3	2	2	1	4	1	2		1	2				3				1						1	2
p0002051	37	BOOK TUESDAY	CONTROL	*CHI:	7	0	0							2	2	2		1	1	2	1			1	2														1	1	1	2
p0002052	37	BOOK TUESDAY	CONTROL	*CHI:	24	0	0			1	4	4	4	5	5	6	4	2	2	4	2	1		4	2		2	2	1		3		1				2		1	7	2							1
p0002053	37	BOOK TUESDAY	CONTROL	*CHI:	19	0	0	2		1	1	4	2	4	1	7	2		2	2	3	2		3	1			1	2		1	1	1				1	1
p0002054	37	BOOK TUESDAY	CONTROL	*CHI:	32	0	0	2		4	1	6		9	4	7	7		4		4	1		3	4				2	3		2	2	1				2	1	4	1	1				1
p0002055	37	BOOK TUESDAY	CONTROL	*CHI:	12	0	0				1		3	1	2		4	2	1		1	1		1	1								3		1				1	6	3
p0002056	37	BOOK TUESDAY	CONTROL	*CHI:	18	0	0	2	1		1	3	1	2	4	2	1	1	3	3	3			3	2				1		1	1	2		2				2	6
p0002057	37	BOOK TUESDAY	CONTROL	*CHI:	16	0	0	1		1		3	3	6	2	6		2	2	6	2	1		2	1				1											1
p0002058	37	BOOK TUESDAY	CONTROL	*CHI:	12	0	0	1					2	2	3	2	8	4	1		1			1	3								1						3	4	1
p0002059	37	BOOK TUESDAY	CONTROL	*CHI:	16	0	0	2		1	1	6	3	2	2	7	3	1	1	1	1	2		2	1		1	1		2	1		2				1	2	1	2									1
p0002060	37	BOOK TUESDAY	CONTROL	*CHI:	14	0	0			1	1	2	1	3	2	3	1	2	1		1			2	2		1	1					1		2		1		1	2		4
p0002061	37	BOOK TUESDAY	CONTROL	*CHI:	7	0	0			1	2	1		1	3	4		2		2	1	1		1			1	1			1						1	1		1	1
p0002063	37	BOOK TUESDAY	CONTROL	*CHI:	8	0	0	1		1				2		2			2		2	3		1					1					1
p0002064	37	BOOK TUESDAY	CONTROL	*CHI:	14	0	0			1	2	5	2	3	1	3	1		1	2	1			1	1				2			1	1							3
p0002066	37	BOOK TUESDAY	CONTROL	*CHI:	31	0	1	4		1	4	5	3	6	3	7	7		5		6	2		7	3		1	2	2	1	1	1	2				2			6	1						1
p0002067	37	BOOK TUESDAY	CONTROL	*CHI:	21	0	0	3		1	1	2		3	5	7	2	1	2	2	3	1		3	3		1	1			1	2	2				1		1	1	1	2					1
p0002069	37	BOOK TUESDAY	CONTROL	*CHI:	10	0	0		1	1	1	1		2	2	1	2		2		2			2	1				1			1	1							3	1								1
p0002070	37	BOOK TUESDAY	CONTROL	*CHI:	10	0	0						2	1	2	2		2	1	3	1	1	1	1	2								1							3	2	3
p0002071	37	BOOK TUESDAY	CONTROL	*CHI:	14	0	0	1						3	3	3		2	1	1	1	2		1	2								3							1	1	4
p0002072	37	BOOK TUESDAY	CONTROL	*CHI:	33	1	0	3	1	2	1	5	1	6	6	7	1	2	5	6	6	4		5	2					2		1	3		1			1	1	6	1							1
p0002074	37	BOOK TUESDAY	CONTROL	*CHI:	18	1	1		2	1	6	7	4	4	1	4			1	1	1	1		2	1		1	1	1	2		1					1	1		5	1	1				1
p0002075	37	BOOK TUESDAY	CONTROL	*CHI:	24	0	1			2	4	1	2	4	7	6		4	1	1	2	4		1	2				1		3	2						1	2	5	2	5
p0002076	37	BOOK TUESDAY	CONTROL	*CHI:	10	0	0	1			2	2	1	2	1						1	3			1						1							1		3		1
p0002077	37	BOOK TUESDAY	CONTROL	*CHI:	6	0	0			1	2		1	1	1			3											1	1			1					1		3
p0002079	37	BOOK TUESDAY	CONTROL	*CHI:	4	0	0	1			2	3			2	3														1			1					1
p0002082	37	BOOK TUESDAY	CONTROL	*CHI:	3	0	0				1			1	1	1		1															1
p0002083	37	BOOK TUESDAY	CONTROL	*CHI:	20	0	0	1		1	3	1	1	8	4	7		1	2	1	2			2	2				3		3								2			3
p0002084	37	BOOK TUESDAY	CONTROL	*CHI:	10	0	0						1	6	1	2		2							1								1						1			3
p0002085	37	BOOK TUESDAY	CONTROL	*CHI:	12	0	0			2	1			3	2	4		1	2		2	3			1						1	1		2					1			2
p0002087	37	BOOK TUESDAY	CONTROL	*CHI:	8	0	0			2	1			2	2	3		3			1				1				1									1				2
p0002088	37	BOOK TUESDAY	CONTROL	*CHI:	3	0	0							1								2
p0002090	37	BOOK TUESDAY	CONTROL	*CHI:	17	0	0	1	1		2	3	2	2	6	7	2	4	2		2	2		2	1								2						1	3	1	3
p0002091	37	BOOK TUESDAY	CONTROL	*CHI:	8	0	1			1	4		2	1	2	5			1		1			1					1			1									4
p0002092	37	BOOK TUESDAY	CONTROL	*CHI:	2	0	0							1															1
p0002094	37	BOOK TUESDAY	CONTROL	*CHI:	3	0	1				2	2	1	1	1	2
p0003814	38	BOOK TUESDAY	ASD	*CHI:	5	0	0							2	1	1	2	1				1			1
p0003816	38	BOOK TUESDAY	ASD	*CHI:	3	0	0							1	1	1	2	1							1
p0003820	38	BOOK TUESDAY	ASD	*CHI:	7	0	0				1			6	1	1		1
p0003823	38	BOOK TUESDAY	ASD	*CHI:	8	0	0					1	1	6		1				1		1
p0003827	38	BOOK TUESDAY	ASD	*CHI:	11	0	0			1	1	1		2	2	4		1	1		1	1		2	2		1	1	1		1				1		1		1			4
p0003829	38	BOOK TUESDAY	ASD	*CHI:	17	0	0		2			3	1	5	3		3	3	1		3	1		1	2				1											7		5			1	1
p0003830	38	BOOK TUESDAY	ASD	*CHI:	8	0	0	1		1	1			2		1		1	2		2	1		2					1				1							2
p0003832	38	BOOK TUESDAY	ASD	*CHI:	16	0	0	1		2	4		2	2	4	8			2		2	2		2					2		1		1								4						1
p0003833	38	BOOK TUESDAY	ASD	*CHI:	20	0	0	1	1	1	2	3	3	5	3	5	2	2	1	3	2	2		1	1				2	1			1							4	3	2			1	2
p0003834	38	BOOK TUESDAY	ASD	*CHI:	16	0	0			2	3	1	4	2	3			2	2		2	1		2	1				1		2	1	1		2					9		3					2
p0003835	38	BOOK TUESDAY	ASD	*CHI:	18	1	0	1	1		2	4	3	6	3	8	2		1		2	1		1	3						1								2		2	2			1	1
p0003836	38	BOOK TUESDAY	ASD	*CHI:	14	0	0			1		2		5	3	2	1			2	1				2				1				1						2	2	2				1	1
p0003838	38	BOOK TUESDAY	ASD	*CHI:	8	0	0			1	4	2	3	1		4		2	1		1			1					1				1							1
p0003839	38	BOOK TUESDAY	ASD	*CHI:	28	0	0		1	1	3	4	6	7	7	10	5	2	2	2	2	1		2	1				2		3		1							5	4	3
p0003840	38	BOOK TUESDAY	ASD	*CHI:	21	0	1	1		1	6	2	1	11	5	4		2	1		1			1								1								3	2
p0003841	38	BOOK TUESDAY	ASD	*CHI:	11	0	0	1			3		2	5	1	2				2	1				1				1											2	4					1
p0003842	38	BOOK TUESDAY	ASD	*CHI:	5	0	0							1								1							2				1
p0003843	38	BOOK TUESDAY	ASD	*CHI:	9	0	0	1	1		1	2		1	3			1		3	1	2			1					1								1		4	1
p0003845	38	BOOK TUESDAY	ASD	*CHI:	22	0	1			1	3	5	2	5	5	3		3		3				1	3			1	3				2				1		1	5		3
p0003846	38	BOOK TUESDAY	ASD	*CHI:	6	0	0		1			2	1	1	1	2	1		1		1			1	1							1							1	1
p0003847	38	BOOK TUESDAY	ASD	*CHI:	8	0	0				1	3	1	1	1	2	2					1			1				1										1	2	1
p0003848	38	BOOK TUESDAY	ASD	*CHI:	34	0	0		3	1	2	4		13	3	8	1		1	1	2	3		3	2		2	2	3	2	2		2		1		2	2	2					1			1
p0003849	38	BOOK TUESDAY	ASD	*CHI:	12	0	0	1			1	1	1	5	2	5	1		1		1			2	1		1	1					1				1		1		1						2
p0003851	38	BOOK TUESDAY	ASD	*CHI:	22	0	0	2	2		5	5	3	2	5	7	4	1	1		2			3	3		2	2		2	4		3				2	2	2	6		2					2
p0003852	38	BOOK TUESDAY	ASD	*CHI:	16	0	0	2	1		4	2	1	6	3	3					1								2	2		1						2		3	4
p0003853	38	BOOK TUESDAY	ASD	*CHI:	6	0	0	1	1			1	1	1	1	2				3	1				1					1								1	1	1	2
p0003854	38	BOOK TUESDAY	ASD	*CHI:	9	0	0	1	1	1	1		1	1	2	2		3	1		1			1	2					1									1	3	1	5				1
p0003855	38	BOOK TUESDAY	ASD	*CHI:	5	0	0				1			1	1	1		1				1							1				1
p0003856	38	BOOK TUESDAY	ASD	*CHI:	20	0	0	2					1	7	3	4		3	2		2	3		2	2				1				1						1	2	1	2
p0003858	38	BOOK TUESDAY	ASD	*CHI:	9	0	0		1			5	3	1	1		4												2	1		1						1		5
p0003859	38	BOOK TUESDAY	ASD	*CHI:	9	0	0				2	2		2	2	3			1		1	1		1					2				1
p0003860	38	BOOK TUESDAY	ASD	*CHI:	10	0	0	2	1		1	2		2	3		2	1	1		3			1	1						2	1						1		6		2			1	1
p0003861	38	BOOK TUESDAY	ASD	*CHI:	22	0	0	1		1	5	3	2	6	5	7	2		1		1	2		1	2				1	2	2		1					1		3	4	3				1
p0003862	38	BOOK TUESDAY	ASD	*CHI:	10	0	0				5	1	2	3	2	4		4							1															2	1	2
p0003865	38	BOOK TUESDAY	ASD	*CHI:	27	0	0	1			3	2	4	15	3	9	3	1	1	1	1	2		1							1	1		1	1	1					4
p0003868	38	BOOK TUESDAY	ASD	*CHI:	11	0	0		3		1	2		2	1	1					1	1							2	2		1	1					2		2	1
p0003872	38	BOOK TUESDAY	ASD	*CHI:	3	1	0				1		1	1								1																		1	1
p0001265	39	BOOK TUESDAY	CONTROL	*CHI:	7	0	0							6																																		1
p0001271	39	BOOK TUESDAY	CONTROL	*CHI:	11	0	0							9											1																	1
p0001273	39	BOOK TUESDAY	CONTROL	*CHI:	8	0	0				1	1	1	6		1													1
p0001283	39	BOOK TUESDAY	CONTROL	*CHI:	6	0	0					1		5	1	1	1
p0001284	39	BOOK TUESDAY	CONTROL	*CHI:	3	0	0					2	1	1	1	2	2
p0001285	39	BOOK TUESDAY	CONTROL	*CHI:	13	0	0			1	1	2	1	8	1	3	1		1		1	1		1	1																	1
p0001286	39	BOOK TUESDAY	CONTROL	*CHI:	5	0	0	1			1	2	1	1		2						1							1	1								1
p0001287	39	BOOK TUESDAY	CONTROL	*CHI:	5	0	0				2	2		1	2							1							1											2
p0001291	39	BOOK TUESDAY	CONTROL	*CHI:	9	0	0		1					5					1		1	1		1					1				1							1
p0001292	39	BOOK TUESDAY	CONTROL	*CHI:	5	0	0							1		2			2		2	1		2					1
p0001294	39	BOOK TUESDAY	CONTROL	*CHI:	4	0	0							1								1							1				1
p0001297	39	BOOK TUESDAY	CONTROL	*CHI:	10	0	0	1				1	1	5	1	2		2		3					2					1								1		1		1
p0001299	39	BOOK TUESDAY	CONTROL	*CHI:	7	0	0	1						1	1	2	1		2	2	2			2	1					1			1							2	2					1
p0001302	39	BOOK TUESDAY	CONTROL	*CHI:	14	0	0	1			2	2		6	4	5	3		1		1			2			1	1			2		1		1		1			1	1
p0001304	39	BOOK TUESDAY	CONTROL	*CHI:	9	0	0	1	1		1	2	1	2	1	1	1		2		2			2					2				1							3
p0001305	39	BOOK TUESDAY	CONTROL	*CHI:	5	0	0	1			1	1	1	1		3			1	2	1			2	1			1			1						1
p0001306	39	BOOK TUESDAY	CONTROL	*CHI:	7	0	0			1	3			2	2	3								1			1	1			1		1				1				2
p0001308	39	BOOK TUESDAY	CONTROL	*CHI:	5	0	0			2	1			1	1	2		1	1		1	1		1
p0001310	39	BOOK TUESDAY	CONTROL	*CHI:	4	0	0		1					1					1		1			1					1				1							1									1
p0001311	39	BOOK TUESDAY	CONTROL	*CHI:	17	0	0			1		1	1	6	2	1	5								3					1			2					1	3	3	3	1
p0001313	39	BOOK TUESDAY	CONTROL	*CHI:	12	0	0				1	2	2	6	1	2		1		1		1			1								1						1	1		2
p0001314	39	BOOK TUESDAY	CONTROL	*CHI:	6	0	0				3	1	1	1	2	3						1											1								2
p0001317	39	BOOK TUESDAY	CONTROL	*CHI:	2	0	0							1								1
p0001319	39	BOOK TUESDAY	CONTROL	*CHI:	18	1	0	1		1	3	2	2	9	1	5			1		1			1					2	1	1		2					1			1								1
p0001320	39	BOOK TUESDAY	CONTROL	*CHI:	6	0	0	1					1	1	1	2		2		3					1					1	1		1					1		1
p0001322	39	BOOK TUESDAY	CONTROL	*CHI:	8	0	0				2		2	2	2	2	4	1							2						2								2	2	1
p0001323	39	BOOK TUESDAY	CONTROL	*CHI:	10	0	0			2	1	3		2	3	3	2		2		2			2					1				1		1					2
p0001326	39	BOOK TUESDAY	CONTROL	*CHI:	5	0	0				2	2	1	1	2	2	1	1																	1					1
p0001327	39	BOOK TUESDAY	CONTROL	*CHI:	4	0	0	1	1					1		1			1		1			1					1	1
p0001328	39	BOOK TUESDAY	CONTROL	*CHI:	3	0	0	1						1	1	2	1		1		1			1																							1
p0001329	39	BOOK TUESDAY	CONTROL	*CHI:	4	0	0	1						1		1			1		1			1					1				1
p0001332	39	BOOK TUESDAY	CONTROL	*CHI:	10	0	0	2			2	3	1	1	2	3			1	2	1			1					1	1			2					1		3	1						1
p0001335	39	BOOK TUESDAY	CONTROL	*CHI:	2	0	0							1								1
p0001337	39	BOOK TUESDAY	CONTROL	*CHI:	9	0	0	1		1	1	2	1	1	1	1	2					1			1				1	2			1					2		3	2
p0001340	39	BOOK TUESDAY	CONTROL	*CHI:	6	1	0		1		2	2	1	1	2	1	1	2				1								1								1		3
p0001342	39	BOOK TUESDAY	CONTROL	*CHI:	3	0	0	1						1					1		1			1					1											1
p0001343	39	BOOK TUESDAY	CONTROL	*CHI:	11	0	0	1			2			7	1	1		1	1		1			1					1		1									2
p0001344	39	BOOK TUESDAY	CONTROL	*CHI:	5	0	0	1				2		1	1	1				2					1				1	1								1		1
p0001345	39	BOOK TUESDAY	CONTROL	*CHI:	12	0	0			2	3	2	1	3	2	5					2	1							2				1					2			3
p0001347	39	BOOK TUESDAY	CONTROL	*CHI:	7	0	0	1			2	3		2	2	3													1	1			1					1
p0001350	39	BOOK TUESDAY	CONTROL	*CHI:	22	0	0			4	3			8	3	4			2		4	4		2									3					1		2	4
p0001353	39	BOOK TUESDAY	CONTROL	*CHI:	5	0	0			1	1			1	1	2			1		1			1					1				1														1
p0001354	39	BOOK TUESDAY	CONTROL	*CHI:	2	0	0							1								1
p0001357	39	BOOK TUESDAY	CONTROL	*CHI:	5	0	0		1				1	1	1		2		1		1			1					1											3							2
p0001359	39	BOOK TUESDAY	CONTROL	*CHI:	2	0	0				1			1	1																									1							1
p0001361	39	BOOK TUESDAY	CONTROL	*CHI:	4	0	0				1	1		2	1							1																		1
p0001365	39	BOOK TUESDAY	CONTROL	*CHI:	7	0	0							6	1	1		1		1
p0002289	40	BOOK TUESDAY	ASD	*CHI:	2	0	0		1		1	1		1							1																			1					1	1
p0002292	40	BOOK TUESDAY	ASD	*CHI:	7	0	0		1	1	1	2		2	2	2			1	1	2			1					1											1
p0002294	40	BOOK TUESDAY	ASD	*CHI:	3	0	0	1						1		1			1		1	1												1
p0002295	40	BOOK TUESDAY	ASD	*CHI:	8	0	0	1			1	2	1	1	4	4	2	4		2										1		1						1		2
p0002296	40	BOOK TUESDAY	ASD	*CHI:	3	0	0				1		1	1	1	2				1																					2
p0002298	40	BOOK TUESDAY	ASD	*CHI:	2	0	0							1								1
p0002300	40	BOOK TUESDAY	ASD	*CHI:	14	0	0	1			1	1		7	3	2		4		1				1	1		1	1		1		1					1	1	1	3
p0002304	40	BOOK TUESDAY	ASD	*CHI:	9	0	0		1	1	1		1	1	2	3		3	2	5	2			3	1		1	1									1			4	2
p0002305	40	BOOK TUESDAY	ASD	*CHI:	8	0	0	1	1		2	1		2	3	4			2	1	2			2							2	1								1
p0002311	40	BOOK TUESDAY	ASD	*CHI:	6	0	0	1				3	1	1	2	1	3													1	1		1					1		3
p0002314	40	BOOK TUESDAY	ASD	*CHI:	10	0	0		1					6	1			1	1	2	1			1	1								1							2
p0002318	40	BOOK TUESDAY	ASD	*CHI:	10	0	0	1			3	1	2	5	1	4		3												1		1						1
p0002321	40	BOOK TUESDAY	ASD	*CHI:	6	0	0							2	2	3		1	1		1			1							1		1
p0002323	40	BOOK TUESDAY	ASD	*CHI:	5	0	0			1	1	1		1	2	3		1	1		1			1	1																	2
p0002325	40	BOOK TUESDAY	ASD	*CHI:	2	0	0				1			1	1	1																															1
p0002327	40	BOOK TUESDAY	ASD	*CHI:	2	0	0							1								1
p0002329	40	BOOK TUESDAY	ASD	*CHI:	8	0	0			1	1	2	1	2	3	1	3		1		1			1					1											4	1						1
p0002332	40	BOOK TUESDAY	ASD	*CHI:	9	0	0	1			3		1	1	2		2		2		2			2	1						1		1	1		1				6	2						1
p0002334	40	BOOK TUESDAY	ASD	*CHI:	6	0	0				1	1		2	3	2		2		3					1															1
p0002336	40	BOOK TUESDAY	ASD	*CHI:	7	0	0			1	3	3	2	2	1	4			1		1			1					1
p0002338	40	BOOK TUESDAY	ASD	*CHI:	12	0	0	1			3	2		3	2	5		1				1		1			1	1	2	2	1						1	2									1	1
p0002339	40	BOOK TUESDAY	ASD	*CHI:	5	0	0					1		1		2	2		1		1			2	1			1					1				1
p0002340	40	BOOK TUESDAY	ASD	*CHI:	4	0	0	1			1	1		1		2			1		1			2			1	1					1				1
p0002342	40	BOOK TUESDAY	ASD	*CHI:	15	0	0	1		1	3	1		7	2	4					1								1	1			1					1								1	3	1
p0002343	40	BOOK TUESDAY	ASD	*CHI:	4	0	0					2		1	1	2				1									1	1								1
p0002345	40	BOOK TUESDAY	ASD	*CHI:	2	0	0							1																																		1
p0002346	40	BOOK TUESDAY	ASD	*CHI:	5	0	0	1				2		1	1	1				2	1				1				1									1		1
p0002348	40	BOOK TUESDAY	ASD	*CHI:	6	0	0			2	2			1	2	3			1		1			1					1												2
p0002351	40	BOOK TUESDAY	ASD	*CHI:	6	0	0			1	3	4	1	1	2						1												1					1		4
p0002353	40	BOOK TUESDAY	ASD	*CHI:	9	0	0	1		1		3	1	2	2	1	3		1		1	1							1	1	1			1				1		4
p0002355	40	BOOK TUESDAY	ASD	*CHI:	9	0	1				2		2	6				2															1							2
p0002359	40	BOOK TUESDAY	ASD	*CHI:	7	0	0			1	1			2	2	3			1	1	1	1											1	1							2
p0002360	40	BOOK TUESDAY	ASD	*CHI:	8	0	0			2	2		1	2	1	1		2	2		2	1		1					1					1						3
p0002361	40	BOOK TUESDAY	ASD	*CHI:	5	0	0		1		2	2		2	2	1			1		1			1																2
p0003302	41	BOOK TUESDAY	ASD	*CHI:	2	0	0				1	1		1	1																									1
p0003304	41	BOOK TUESDAY	ASD	*CHI:	3	0	0				2	2		1	2																									2
p0003305	41	BOOK TUESDAY	ASD	*CHI:	7	0	0			2				2	1	1		1	1	2	1			1	1														1	1								1
p0003307	41	BOOK TUESDAY	ASD	*CHI:	4	0	0		1		1			1					1		1			2			1	1	1		1						1			2
p0003309	41	BOOK TUESDAY	ASD	*CHI:	6	0	0				2			3	1	1		1													1			1		1				1								1
p0003310	41	BOOK TUESDAY	ASD	*CHI:	6	0	0			2	3	3	1	1	2				1		1			1																4
p0003313	41	BOOK TUESDAY	ASD	*CHI:	6	0	0				2			3	1	1		1													1			1		1				1								1
p0003314	41	BOOK TUESDAY	ASD	*CHI:	4	0	0				2	1	1	1	2	2				1																				1	2
p0003315	41	BOOK TUESDAY	ASD	*CHI:	4	0	0			1				1	1	1		1	1	2	1			1	1														1	1
p0003317	41	BOOK TUESDAY	ASD	*CHI:	3	0	0			1				1		1			1		1	1												1
p0003324	41	BOOK TUESDAY	ASD	*CHI:	26	0	0	1	1	2	6	5	1	8	7	9	3		3	1	3			5			2	2			5	2	2				2			4
p0003328	41	BOOK TUESDAY	ASD	*CHI:	5	0	0				1	1		1	3	3	1		1	1	1			1																1	2
p0003330	41	BOOK TUESDAY	ASD	*CHI:	4	0	0				1			2		2				1						1					2			1		2
p0003331	41	BOOK TUESDAY	ASD	*CHI:	5	0	0	1						1	1	1		1	1	2	1	1		1	1															1
p0003333	41	BOOK TUESDAY	ASD	*CHI:	2	0	0				1			1	1	1		1
p0003336	41	BOOK TUESDAY	ASD	*CHI:	10	0	0			1	2	1		6	2	2																									1							1
p0003338	41	BOOK TUESDAY	ASD	*CHI:	2	0	0							1								1
p0003340	41	BOOK TUESDAY	ASD	*CHI:	7	0	0			1				6		1			1		1			1
p0003343	41	BOOK TUESDAY	ASD	*CHI:	13	0	0			1	2			9	2	2		2	1		1			1																1								1
p0003349	41	BOOK TUESDAY	ASD	*CHI:	15	0	0			1	4	4	3	5	3	7		2	1		1			1	1								1		1				1			3
p0003350	41	BOOK TUESDAY	ASD	*CHI:	17	0	0	2			3	2		6	4	7	2		1		1			2	2			1		1	2		2				1	1	1								2
p0003353	41	BOOK TUESDAY	ASD	*CHI:	2	0	0	1						1		1			1		1													1
p0003354	41	BOOK TUESDAY	ASD	*CHI:	7	0	0		1		2	3	1	1	3	4	1		1	1	1			1									1							1							1
p0003359	41	BOOK TUESDAY	ASD	*CHI:	15	1	0	1		1	4	5	1	2	5	4	1	1	3		3	1		3	1				1				1							5		2
p0003363	41	BOOK TUESDAY	ASD	*CHI:	9	0	0	1				2		6	1	1				2					1					1								1		1
p0003366	41	BOOK TUESDAY	ASD	*CHI:	10	0	1	1			2		1	6	1				1		1	1		1																3	2
p0003369	41	BOOK TUESDAY	ASD	*CHI:	12	0	0	1			3	2		5	5	1	2		1		1			1							2		1							5	1
p0003372	41	BOOK TUESDAY	ASD	*CHI:	14	0	0			1				7	3	4	2	1	1		1	2		1	1														1		2	2
p0003375	41	BOOK TUESDAY	ASD	*CHI:	2	0	0							1																																		1
p0003378	41	BOOK TUESDAY	ASD	*CHI:	5	0	0		1	1	2	2		1	1				1		2	1		1																3					1	1
p0003382	41	BOOK TUESDAY	ASD	*CHI:	3	0	0				1	1	1	1		1													1
p0000468	42	BOOK TUESDAY	CONTROL	*CHI:	2	0	0							1								1
p0000471	42	BOOK TUESDAY	CONTROL	*CHI:	5	0	0			1				3	1	2	1		1		1													1							1
p0000474	42	BOOK TUESDAY	CONTROL	*CHI:	10	0	0			1	2	3	1	1	3	4			1		1	1		1	2								1							1	1	4
p0000482	42	BOOK TUESDAY	CONTROL	*CHI:	2	0	0				1			1	1	1															1
p0000485	42	BOOK TUESDAY	CONTROL	*CHI:	8	0	0			1	1	1		2	2	3			1		1			1	1				1										1								1	1
p0000487	42	BOOK TUESDAY	CONTROL	*CHI:	12	0	0			1		5	1	3	4	1	1		1		1			1	2								1							5		6
p0000488	42	BOOK TUESDAY	CONTROL	*CHI:	6	0	0				1			1		2	1		1		1	1		3			2	2			2		1				2			1
p0000490	42	BOOK TUESDAY	CONTROL	*CHI:	7	0	0			1	1	2		1	2	1	2		1		1			1	1				1				1						1	2
p0000492	42	BOOK TUESDAY	CONTROL	*CHI:	7	0	0			1	1	1		1	2	1		1	1		1			1	1				1				1						1	2
p0000493	42	BOOK TUESDAY	CONTROL	*CHI:	13	0	0	1		1	3	3		2	4	4	2		2		2			3			1	1	1		2	1	2				1			3
p0000494	42	BOOK TUESDAY	CONTROL	*CHI:	6	0	0	1			1	1		1	2	1	1		1	1	1			1	1								1						1	2	1
p0000495	42	BOOK TUESDAY	CONTROL	*CHI:	8	0	0	1			1	1		1	2	1			2	1	2			2	1				1											3	1	2
p0000496	42	BOOK TUESDAY	CONTROL	*CHI:	8	0	0	1						2	2	2	4	1	1		1			1	2				1										2	1	1
p0000497	42	BOOK TUESDAY	CONTROL	*CHI:	6	0	0			1		2	1	1	1	2			1		1			1	1								1						1	1
p0000499	42	BOOK TUESDAY	CONTROL	*CHI:	4	0	0			1		1		1	1	1	1		1		1			1									1							1
p0000501	42	BOOK TUESDAY	CONTROL	*CHI:	5	0	0				1	1		1	2	2				2				1			1	1	1								1			1							2
p0000502	42	BOOK TUESDAY	CONTROL	*CHI:	6	0	0		1		1			1	1	1	1		1		1			2			1	1	1				1				1			2	1						1
p0000503	42	BOOK TUESDAY	CONTROL	*CHI:	9	0	0				1	5	2	1	2				1	5	1			2	1		1	1	1								1		1	6
p0000504	42	BOOK TUESDAY	CONTROL	*CHI:	5	0	0					1		1	1	1	2					1			1				1
p0000505	42	BOOK TUESDAY	CONTROL	*CHI:	13	0	0	1			2	2	1	5	1	3			1		1			1					4				1
p0000507	42	BOOK TUESDAY	CONTROL	*CHI:	2	0	0				1	1	1	1																										1
p0000509	42	BOOK TUESDAY	CONTROL	*CHI:	16	0	0	1			2	1		11	2	2			1		1			1					1				1							1							1
p0000510	42	BOOK TUESDAY	CONTROL	*CHI:	17	0	0	1			3			7	4	5	1	1	1		1			1					2		2		3								1
p0000511	42	BOOK TUESDAY	CONTROL	*CHI:	8	0	0							6															1				1
p0000513	42	BOOK TUESDAY	CONTROL	*CHI:	7	0	0				1		1	6		1		1
p0000514	42	BOOK TUESDAY	CONTROL	*CHI:	3	0	0							1	1	1	1	1											1																				1
p0000516	42	BOOK TUESDAY	CONTROL	*CHI:	3	0	0		1		1	1		1	1				1		1			1																2
p0004600	43	BOOK TUESDAY	ASD	*CHI:	16	0	0		3	1	2	2		3	3	3		1			1	3			1					3	3	2						3		3		2
p0004602	43	BOOK TUESDAY	ASD	*CHI:	8	0	0		1		2	3		1	2							3								1			1					1		3
p0004603	43	BOOK TUESDAY	ASD	*CHI:	3	0	0			1				1		1			1		1	1												1
p0004604	43	BOOK TUESDAY	ASD	*CHI:	7	0	0	1			2	3	1	1	1														2	1			1					1		3
p0004608	43	BOOK TUESDAY	ASD	*CHI:	4	0	0					2		1	1	1									1					1								1	1	1		2
p0004610	43	BOOK TUESDAY	ASD	*CHI:	6	0	0			1		1		1	2	2		1		2					1					1	1		1		1			1		1
p0004612	43	BOOK TUESDAY	ASD	*CHI:	4	0	0					3	2	1	1	3																			3														1
p0004615	43	BOOK TUESDAY	ASD	*CHI:	8	0	0	1	1	1		1		2		1			1		2	2							1	1				1				1		1
p0004618	43	BOOK TUESDAY	ASD	*CHI:	6	0	0	1				2		1	1	1				2					1					2			1					2		2	1
p0004623	43	BOOK TUESDAY	ASD	*CHI:	5	0	0		2		1	2		1	1						1									1			1					1		2
p0004628	43	BOOK TUESDAY	ASD	*CHI:	3	0	0							2																																		1
p0000116	44	BOOK TUESDAY	CONTROL	*CHI:	3	0	0							2																																		1
p0000118	44	BOOK TUESDAY	CONTROL	*CHI:	3	0	0				1	1		1	2	1				1																				1	1
p0000121	44	BOOK TUESDAY	CONTROL	*CHI:	4	0	0		1					1	1			1	1		1			1	1															2		2
p0000126	44	BOOK TUESDAY	CONTROL	*CHI:	4	0	0		1					1					1		1	1		1					1											1
p0000127	44	BOOK TUESDAY	CONTROL	*CHI:	3	0	0		1					1					1		1	1		1																1
p0000128	44	BOOK TUESDAY	CONTROL	*CHI:	4	0	0		1				1	1	1	2	2	2	1		1			1																1
p0000130	44	BOOK TUESDAY	CONTROL	*CHI:	7	0	0			1				1	1		2					2			1					1			1					1		2							2
p0000132	44	BOOK TUESDAY	CONTROL	*CHI:	2	0	0							1								1
p0000134	44	BOOK TUESDAY	CONTROL	*CHI:	2	0	0							1								1
p0000135	44	BOOK TUESDAY	CONTROL	*CHI:	2	0	0		1			1		1																1								1		1
p0000137	44	BOOK TUESDAY	CONTROL	*CHI:	2	0	0		1			1		1		1	1													1																1
p0000142	44	BOOK TUESDAY	CONTROL	*CHI:	14	0	0		1			2	3	1	3	4	2	2	1		1	2		1	2								1		1				1	3	2	3
p0000144	44	BOOK TUESDAY	CONTROL	*CHI:	10	0	0	1		1	2			2	3	1			2	1	2	1		2							2	1	1							4	1
p0000148	44	BOOK TUESDAY	CONTROL	*CHI:	10	0	0				2	2	1	1	3	4	1					1		1	1		1	1	1		1		1				1			1	2	3
p0000150	44	BOOK TUESDAY	CONTROL	*CHI:	5	0	0			1	1	1		1	1	1						1											1
p0000151	44	BOOK TUESDAY	CONTROL	*CHI:	5	0	0					1		1	2	2	3								1								1								1
p0000154	44	BOOK TUESDAY	CONTROL	*CHI:	8	0	0							6								1											1
p0000156	44	BOOK TUESDAY	CONTROL	*CHI:	5	1	0							2								2							1																				1
p0000159	44	BOOK TUESDAY	CONTROL	*CHI:	2	0	0							1								1
p0000162	44	BOOK TUESDAY	CONTROL	*CHI:	2	0	0							1			1							1			1	1									1			1	1
p0000163	44	BOOK TUESDAY	CONTROL	*CHI:	15	0	0	1	1		1	2	1	3	3	4	3		3	1	3			3	1				1				2		1				1	3	2
p0000164	44	BOOK TUESDAY	CONTROL	*CHI:	7	0	0	1			2	2	1	1	1	4			1		1	1		2			1	1			1		1		1
p0000167	44	BOOK TUESDAY	CONTROL	*CHI:	4	0	0			1				1		1			1		1	1		1								1
p0000170	44	BOOK TUESDAY	CONTROL	*CHI:	2	0	0							1								1
p0000173	44	BOOK TUESDAY	CONTROL	*CHI:	6	0	0				1			1	1	2				1		2								1	1							1		1	2
p0000175	44	BOOK TUESDAY	CONTROL	*CHI:	13	0	0	2			3	6	2	2	2	4	1			1	1	2		1	1		1	1	1	1	1						1	2	1	3		1
p0000177	44	BOOK TUESDAY	CONTROL	*CHI:	3	0	0							1								2
p0000178	44	BOOK TUESDAY	CONTROL	*CHI:	5	0	0	1			1			1	1				1		1			1					1				1							2							1
p0000180	44	BOOK TUESDAY	CONTROL	*CHI:	9	0	0	1			2	2	1	2	1				2		2	2		2									1							4
p0000182	44	BOOK TUESDAY	CONTROL	*CHI:	5	0	0							2								3
p0000184	44	BOOK TUESDAY	CONTROL	*CHI:	2	0	0							1								1
p0000186	44	BOOK TUESDAY	CONTROL	*CHI:	7	0	0	1				2	1	1	1				2	2	2	2		2																4
p0000187	44	BOOK TUESDAY	CONTROL	*CHI:	6	1	0			1			1	2	1	3		2	1		1	1												1
p0000189	44	BOOK TUESDAY	CONTROL	*CHI:	12	0	0	1				2	1	5	1				2	2	2	3		2																4
p0000191	44	BOOK TUESDAY	CONTROL	*CHI:	6	0	0			1			1	1	1	2		2	1	3	1			1	1								1							1
p0000194	44	BOOK TUESDAY	CONTROL	*CHI:	8	0	0			1				6		1			1		1			1					1
p0000195	44	BOOK TUESDAY	CONTROL	*CHI:	5	0	0			1				1	1	1	2	1	1		1			1	1										1				1	1
p0000197	44	BOOK TUESDAY	CONTROL	*CHI:	7	0	0				1			6	1	1																									1
p0000201	44	BOOK TUESDAY	CONTROL	*CHI:	10	0	0							6	1	1		1							1				1				1						1			2
p0000206	44	BOOK TUESDAY	CONTROL	*CHI:	18	0	0	1			1	2		5	3	5	1	1	1		1	1		1					2	1			3		2			1									1
p0000210	44	BOOK TUESDAY	CONTROL	*CHI:	4	0	0				3	3	1	1		1																								2
p0000212	44	BOOK TUESDAY	CONTROL	*CHI:	2	0	0							1								1
p0000214	44	BOOK TUESDAY	CONTROL	*CHI:	17	0	0	1			5	2	2	6	3	6		2	1		1	3		1					1		1	1
p0000218	44	BOOK TUESDAY	CONTROL	*CHI:	7	0	0	2				1		5		1														2								2		1	1
p0000219	44	BOOK TUESDAY	CONTROL	*CHI:	4	0	0			1	1	1	1	1		2			1		1			1					1
p0000222	44	BOOK TUESDAY	CONTROL	*CHI:	5	0	0	1				1		2	1	2	1					1								1								1									1
p0000224	44	BOOK TUESDAY	CONTROL	*CHI:	8	0	0				1			6	1	1																	1														1
p0000226	44	BOOK TUESDAY	CONTROL	*CHI:	2	0	0							1								1
p0000227	44	BOOK TUESDAY	CONTROL	*CHI:	4	0	0					1		1		2	1		1		1			2			1	1					1				1
p0000229	44	BOOK TUESDAY	CONTROL	*CHI:	4	0	0				1	2	1	1	2	1				2																				2	1
p0000230	44	BOOK TUESDAY	CONTROL	*CHI:	10	0	0	1		1	2	1		2	1	3	2		2		2			4	1		1	2	1		1		1				2			2							1
p0000231	44	BOOK TUESDAY	CONTROL	*CHI:	7	0	2			1		4	2	1	2	5			1	3	1			1					1
p0000234	44	BOOK TUESDAY	CONTROL	*CHI:	2	0	0							1								1
p0000235	44	BOOK TUESDAY	CONTROL	*CHI:	2	0	0				1		1	1		1															1
p0000238	44	BOOK TUESDAY	CONTROL	*CHI:	2	0	0							1								1
p0000241	44	BOOK TUESDAY	CONTROL	*CHI:	15	0	0	2						9		1	1		2		2	1		2	1					1			1							1
p0000242	44	BOOK TUESDAY	CONTROL	*CHI:	8	0	0	1			1	1	1	2	1	1			1	1	1	3		1																2	1
p0000245	44	BOOK TUESDAY	CONTROL	*CHI:	5	0	0	1				1		1	1	1	2		1		1			1	1				1											1
p0000246	44	BOOK TUESDAY	CONTROL	*CHI:	4	0	0	1						1	1	1	1	1	1		1			1											1					1
p0000248	44	BOOK TUESDAY	CONTROL	*CHI:	11	0	0		1	1	3		2	3	1	4			2		2	2	1	2	1						2									1	1
p0000252	44	BOOK TUESDAY	CONTROL	*CHI:	2	0	0				1			1	1	1																									1
p0000254	44	BOOK TUESDAY	CONTROL	*CHI:	9	0	0				2	1		7	2	2															1
p0000255	44	BOOK TUESDAY	CONTROL	*CHI:	2	0	0							1								1
p0000258	44	BOOK TUESDAY	CONTROL	*CHI:	2	0	0							1								1
p0000260	44	BOOK TUESDAY	CONTROL	*CHI:	2	0	0						1	1		1		1		1
p0000263	44	BOOK TUESDAY	CONTROL	*CHI:	2	0	0							1								1
p0000264	44	BOOK TUESDAY	CONTROL	*CHI:	11	0	0	1		2	3		1	2	4	7	2		1		2	1		1							4							1			2
p0000266	44	BOOK TUESDAY	CONTROL	*CHI:	3	0	0							1								2
p0000267	44	BOOK TUESDAY	CONTROL	*CHI:	21	0	0		2		1			15		3						1		1			1	1	1	2	3		1				1	2
p0000271	44	BOOK TUESDAY	CONTROL	*CHI:	2	0	0							1		1			1		1			1
p0000274	44	BOOK TUESDAY	CONTROL	*CHI:	3	0	0		1		1	1		1	1				1		1			1																2
p0004516	45	BOOK TUESDAY	ASD	*CHI:	3	0	0				2			1	2	2		2
p0004520	45	BOOK TUESDAY	ASD	*CHI:	2	0	0							1																																		1
p0004524	45	BOOK TUESDAY	ASD	*CHI:	2	0	0							1								1
p0004526	45	BOOK TUESDAY	ASD	*CHI:	8	0	0			2	1	1		1	2	1			2	2	2			2	1				1				1							3	1
p0004528	45	BOOK TUESDAY	ASD	*CHI:	3	0	0			1				1					1		1	1		1																1
p0004529	45	BOOK TUESDAY	ASD	*CHI:	7	0	0		1					2	1	1			1		1			1	1										2					1	1	2
p0004530	45	BOOK TUESDAY	ASD	*CHI:	10	0	0	1			1			5	1	1			1		1	1		1					2											1	1
p0004533	45	BOOK TUESDAY	ASD	*CHI:	15	0	0			1	3	2	3	7		4	4	5	1		1			1																4
p0004534	45	BOOK TUESDAY	ASD	*CHI:	15	0	0	1		1	1	4		6	4	5	2		1	3	2			1	1				1		2							1		2
p0004536	45	BOOK TUESDAY	ASD	*CHI:	2	0	0							1								1
p0004537	45	BOOK TUESDAY	ASD	*CHI:	8	0	0		1	1				3		2			2		2	2		1					1					1
p0004540	45	BOOK TUESDAY	ASD	*CHI:	2	0	0							1								1
p0004542	45	BOOK TUESDAY	ASD	*CHI:	7	0	0					2		1	1	1				2					1				2	1			1					1		1
p0004544	45	BOOK TUESDAY	ASD	*CHI:	2	0	0							1								1
p0004545	45	BOOK TUESDAY	ASD	*CHI:	21	0	0			1			2	11	1	3		3	1	6	1	1		1	3				1				1							1									1
p0004547	45	BOOK TUESDAY	ASD	*CHI:	17	0	0				1			10	2	1	1	2	2		2	1		2					2											3
p0004549	45	BOOK TUESDAY	ASD	*CHI:	2	0	0							1								1
p0004550	45	BOOK TUESDAY	ASD	*CHI:	9	0	0				4	4	1	5	1	2																								2
p0004553	45	BOOK TUESDAY	ASD	*CHI:	4	0	0				3	3	1	1		1																								2
p0004555	45	BOOK TUESDAY	ASD	*CHI:	11	0	0	1	2		2	2		5	3	5	2		1		3			1																					1	1	2
p0004557	45	BOOK TUESDAY	ASD	*CHI:	5	0	0	1			1			1	1	2			1		1			1					1				1														1
p0004558	45	BOOK TUESDAY	ASD	*CHI:	6	0	0			1				1		1			1		1	2		1					1				1
p0004559	45	BOOK TUESDAY	ASD	*CHI:	21	0	0			3		1		9	2	2			3	3	3	1		3	1				2				3							3	1								1
p0004561	45	BOOK TUESDAY	ASD	*CHI:	2	0	0							1								1
p0004563	45	BOOK TUESDAY	ASD	*CHI:	19	0	0	2		1				5	2	2		1	3	1	3			3	3				3				3							3	1	4
p0004564	45	BOOK TUESDAY	ASD	*CHI:	4	0	0		1					1	1	1				2					1					1	1							1	1	1	1
p0004566	45	BOOK TUESDAY	ASD	*CHI:	5	0	0				3	3	1	2	2	1																								2
p0004567	45	BOOK TUESDAY	ASD	*CHI:	2	0	0							1								1
p0004568	45	BOOK TUESDAY	ASD	*CHI:	4	0	0			1	1	2		1	1	2													1	1								1
p0004570	45	BOOK TUESDAY	ASD	*CHI:	16	0	0	2		2	3	1	1	6	4	7	2	2	2		4			2						1	4							2		2
p0004572	45	BOOK TUESDAY	ASD	*CHI:	6	0	0				5	1	2	1	1	3		4																						2
p0004575	45	BOOK TUESDAY	ASD	*CHI:	3	0	0				1	1		1	1																		1							1
p0004577	45	BOOK TUESDAY	ASD	*CHI:	4	0	0		1			1		1	1		1		1		1			1									1							2
p0004579	45	BOOK TUESDAY	ASD	*CHI:	2	0	0							1								1
p0004580	45	BOOK TUESDAY	ASD	*CHI:	5	0	0							1	1	2	2													1			2								2					1
p0004582	45	BOOK TUESDAY	ASD	*CHI:	2	0	0							1															1
p0002199	46	BOOK TUESDAY	CONTROL	*CHI:	2	0	0							1								1
p0002207	46	BOOK TUESDAY	CONTROL	*CHI:	14	0	0	1		1	2	2	1	1	2	3				1	2	1		1	1		1	1	2		1		2				1	2	1	4	4								1
p0002208	46	BOOK TUESDAY	CONTROL	*CHI:	13	0	0	2			1	2	1	6	2	2		2		1					1					2								2	1	3	1	2						1
p0002209	46	BOOK TUESDAY	CONTROL	*CHI:	30	0	1	1		2	6	5	7	6	8	14	3	2		6	1	2			2					1	4		1					1		4	7					1
p0002210	46	BOOK TUESDAY	CONTROL	*CHI:	14	0	0	1			1	4	1	7	3	3	1				1				1													1		2	1	3						1
p0002211	46	BOOK TUESDAY	CONTROL	*CHI:	20	0	0	2	1		1		3	3	5	6	3	5	1	4	3	2			2					1	2		1	1				1	1	4	2	2
p0002212	46	BOOK TUESDAY	CONTROL	*CHI:	16	0	0			1		1	3	5	2	5	1	5		8					4				1	1								1	1	1
p0002213	46	BOOK TUESDAY	CONTROL	*CHI:	9	0	0	1			1		1	2	1	3	2	2				1		1			1	1	1	2	1						1	2		2							2
p0002214	46	BOOK TUESDAY	CONTROL	*CHI:	14	0	0	1			1	3	3	1	2	5	2					1		1	1		1	1	1	2			2				1	2	1	3	1						4		3
p0002215	46	BOOK TUESDAY	CONTROL	*CHI:	5	0	0		1			2	1	1	1	2			1		1			1					1											1
p0002216	46	BOOK TUESDAY	CONTROL	*CHI:	4	0	0			1		1		1	1	1	2								1					1								1	1	1	1
p0002217	46	BOOK TUESDAY	CONTROL	*CHI:	8	0	0		1			1	1	2	1			3		4	1		1		1					1								1		4					1	1		1
p0002218	46	BOOK TUESDAY	CONTROL	*CHI:	15	0	0	2	1		2		2	3	2	3				3	1	1			1				1	3		1						3		4	7
p0002219	46	BOOK TUESDAY	CONTROL	*CHI:	10	0	0			1	1			3	2	3		1			1				1				2				1					1	1		2
p0002220	46	BOOK TUESDAY	CONTROL	*CHI:	27	0	1	1	2		2	5	3	6	5	7	6	3		2	1	2		1	4		1	1	1	2			2				1	3	2	5	4	3
p0002222	46	BOOK TUESDAY	CONTROL	*CHI:	32	0	0	1	3	3	5	2	2	5	8	16	6	2	3	2	5	3		4	2		1	1	1	2	4	1	1	1	2	1		2	2	2	7				1	1
p0002224	46	BOOK TUESDAY	CONTROL	*CHI:	12	0	0	1				2		5	3	4		1	1	5	1			1	2								1
p0002231	46	BOOK TUESDAY	CONTROL	*CHI:	2	1	0				1		1	1		1																									1
p0002232	46	BOOK TUESDAY	CONTROL	*CHI:	3	0	0		1		1	2		1	1		1				1																			2					1	1
p0001830	47	BOOK TUESDAY	CONTROL	*CHI:	2	0	0							1																																		1
p0001832	47	BOOK TUESDAY	CONTROL	*CHI:	32	2	0	1	1	3	2	9	8	3	7	8	8	6	2		4			3	3		1	1		2	1	2	1		1		1	1	2	12		9			1	1	2
p0001833	47	BOOK TUESDAY	CONTROL	*CHI:	14	0	1	1	1			2		5	3	3	5	2		1					2					3			1					1	1	2						1	1
p0001834	47	BOOK TUESDAY	CONTROL	*CHI:	40	0	0	3	1	2		12	6	9	7	11	8	1	5	1	4	2		5	2				1	4		2	3		3			3	1	10	3
p0001836	47	BOOK TUESDAY	CONTROL	*CHI:	27	0	0	2		3	4		2	7	8	9	6	3	2		2	1		2					1	3	3	1	2							3	4
p0001837	47	BOOK TUESDAY	CONTROL	*CHI:	8	0	0			1				1	3		2	1		2	1	1			1				1		2							1	1	4	1
p0001838	47	BOOK TUESDAY	CONTROL	*CHI:	28	1	1			2	3	3	4	5	4	8		3	3		4	2		3	1				4			2	2					1	1	4	3	4
p0001839	47	BOOK TUESDAY	CONTROL	*CHI:	24	0	0			3	1		1	6	2	1	2	3	1	1	1	2		3	1		2	2	2	1			4				2	1		7	4	3
p0001840	47	BOOK TUESDAY	CONTROL	*CHI:	43	0	2	2	1	3	4	6	2	11	6	7	7	2	3	3	2	6		3	5				1	4	2	3	3					2		7						1	1
p0001841	47	BOOK TUESDAY	CONTROL	*CHI:	5	0	0	1						1	1		1					1								1			1					1		2	2
p0001842	47	BOOK TUESDAY	CONTROL	*CHI:	25	1	0	2		1	4	3	4	3	6	8	3	2		1		1			2				3	3	7	1	2					3	2	5	1
p0001843	47	BOOK TUESDAY	CONTROL	*CHI:	19	0	0	1		2	2	7	1	4	6	8	3	1		1	1	1			2					3	2		1					2	1	2		2				1
p0001845	47	BOOK TUESDAY	CONTROL	*CHI:	19	0	1			1	1	4	2	5	4	5	5			3		2	1		3				1	1			1					1		2	3
p0001846	47	BOOK TUESDAY	CONTROL	*CHI:	18	0	0		1		2	5	1	4	3	5	1		1	2	1	1		2	1			1	2	1		1					1	1		2	1							2	1
p0001847	47	BOOK TUESDAY	CONTROL	*CHI:	31	1	0			5	3	5	1	5	4	9			2	3	3	4		4	3		1	2	2	1		2	2				2	1	2	1	3	2
p0001848	47	BOOK TUESDAY	CONTROL	*CHI:	17	0	0	1		2	1	4	1	3	4	6	4		6		6	1		6					1				1							5	1
p0001849	47	BOOK TUESDAY	CONTROL	*CHI:	21	0	0			2	3	7	2	7	6	6			1	3	2	2		1	1													1	1	4	2	3
p0001850	47	BOOK TUESDAY	CONTROL	*CHI:	20	1	0	1	1		3	1	2	2	7	7		8	2	4	3	2		2	1				2				1					1		5	1	2
p0001851	47	BOOK TUESDAY	CONTROL	*CHI:	5	0	0				2			1	3	2									1														1	1	2						1
p0001852	47	BOOK TUESDAY	CONTROL	*CHI:	49	0	0	1	6	1	6	8	3	12	10	9		1	4	8	7	6		4	5							2	2						4	8	1						3
p0001853	47	BOOK TUESDAY	CONTROL	*CHI:	14	0	0		1	1	1			5	1	2						1							4	1	1		1					1									1
p0001855	47	BOOK TUESDAY	CONTROL	*CHI:	25	0	3	2	1		3	5	6	3	6	9		8	1	4	2	1		1	2				1	1			2					1	2	5		4						1
p0001856	47	BOOK TUESDAY	CONTROL	*CHI:	22	0	0		2		2	4	3	9	4	4	4	5		1		1			1					4								2	1	7	2					2
p0001857	47	BOOK TUESDAY	CONTROL	*CHI:	8	0	0	1		1	2			1	2	3		4		1	1	1							1	1			1					1		1						1
p0001858	47	BOOK TUESDAY	CONTROL	*CHI:	32	1	0	2	1	2	1	5	1	8	5	5		1	3	8	2	3		3	5				1	3	1	2						2	2	6	1							1
p0001859	47	BOOK TUESDAY	CONTROL	*CHI:	4	0	0	1						1	1	1	2	1	1					1	1					1									1	1
p0001860	47	BOOK TUESDAY	CONTROL	*CHI:	14	0	0			1	2	2	2	6	1	1		2				3			1					1								1	1	3
p0001861	47	BOOK TUESDAY	CONTROL	*CHI:	26	0	1			1	6	6	5	10	5	11		3	1	5	1	1		1	3								1						3		1	2
p0001863	47	BOOK TUESDAY	CONTROL	*CHI:	35	0	1	2		2	7	4	2	6	8	12	1		2	2	2	3		2					7	2		1	4					1		1	7								1
p0001864	47	BOOK TUESDAY	CONTROL	*CHI:	24	0	0	2	3	2	5		3	5	4	5		12			4	1			1					3		3			1			5	1	8	1	2				1
p0001866	47	BOOK TUESDAY	CONTROL	*CHI:	32	0	0	1	3	2	5	3	4	8	6	14		10	1	2	3	1		1	2				3	2	1	1		1	1	1		1		1		5			1	2
p0001867	47	BOOK TUESDAY	CONTROL	*CHI:	15	0	1		1		3		4	3	2	8	3	3	1		1	1			1					1	4	1		1				1				1
p0001868	47	BOOK TUESDAY	CONTROL	*CHI:	11	0	0		1		1	3		2	3	1	3				1				1				1				3					1	1	3	1
p0001870	47	BOOK TUESDAY	CONTROL	*CHI:	4	0	0							2								1							1
p0001871	47	BOOK TUESDAY	CONTROL	*CHI:	7	1	0			1	4	3	1	1	2				1		1			1	1				1											4									1
p0001882	48	BOOK TUESDAY	CONTROL	*CHI:	2	0	0							1								1
p0001888	48	BOOK TUESDAY	CONTROL	*CHI:	4	0	0	1						1	2	3	2		1		1													1							2
p0001891	48	BOOK TUESDAY	CONTROL	*CHI:	7	0	0			1	2	2	1	1	3	3			1		1			1	1															2	2	3
p0001893	48	BOOK TUESDAY	CONTROL	*CHI:	9	0	0	1		1	1	1		2	2	2			2	1	2	1		1					1			1		1						2	1								1
p0001894	48	BOOK TUESDAY	CONTROL	*CHI:	16	0	0	1		2	1	1	1	4	3	2		2	3	1	2			2	1				2	1		1	1	1						5		3					1		1
p0001895	48	BOOK TUESDAY	CONTROL	*CHI:	12	0	0	1	1	1		1		3	1	1	2		1		1	2		1	1					2		1						1	1	2	1
p0001896	48	BOOK TUESDAY	CONTROL	*CHI:	11	0	0	1	1		1	1		3	2	1			1	1	1	1		3	1		2	2		1	1						2	1	1	5							3
p0001897	48	BOOK TUESDAY	CONTROL	*CHI:	16	0	0	1			2	2	3	6	2		3		1		1	1							2	1				1				1		7	1						3
p0001898	48	BOOK TUESDAY	CONTROL	*CHI:	10	0	0	1		1			1	1	1	3			2		2	1		3	2		1	1			1		1				1		2	2	2
p0001899	48	BOOK TUESDAY	CONTROL	*CHI:	3	0	0			1	1	1	1	1		2			1		1			1
p0001900	48	BOOK TUESDAY	CONTROL	*CHI:	8	0	0							6								1											1
p0001901	48	BOOK TUESDAY	CONTROL	*CHI:	6	0	0				2			3	2	2						1																			2
p0001902	48	BOOK TUESDAY	CONTROL	*CHI:	5	0	0			1				1	2	2		2				1
p0001903	48	BOOK TUESDAY	CONTROL	*CHI:	19	0	0	1	1	1	1	4		6	4	5	7		2		3	1		4	1		2	2			1		1				2		1	4	2			1	1	1
p0001904	48	BOOK TUESDAY	CONTROL	*CHI:	11	0	0	1	1	1	1			2	3	6	2		2		2	2		2					1	1	1										3					1
p0001905	48	BOOK TUESDAY	CONTROL	*CHI:	4	0	0				1		1	1		1		1				1							1
p0001906	48	BOOK TUESDAY	CONTROL	*CHI:	15	0	0	2			1	2	1	3	2	1	3		2	3	2	1		3	2			1	1	1	1						1		1	6	2					1		1
p0001907	48	BOOK TUESDAY	CONTROL	*CHI:	7	0	1			2	1	1		1	1	2			1	2	1			2	1			1	1		1						1			1
p0001908	48	BOOK TUESDAY	CONTROL	*CHI:	11	0	0				2			5	3	3		2		2		1			1				1												1								1
p0001909	48	BOOK TUESDAY	CONTROL	*CHI:	24	1	1	2		1	2	1	1	6	5	5	3	4	3	2	3	1		4	3		1	1	1	1	1		2				1		3	6	2	2				1			1
p0001910	48	BOOK TUESDAY	CONTROL	*CHI:	39	0	0	3		1	2	3	2	14	6	6	10	4	3	4	3	3		3	7					2									5	6	2					1		2
p0001911	48	BOOK TUESDAY	CONTROL	*CHI:	14	0	0	2		1		2		3	3	5	3	2	2		2			1	3				1	1		1		1					2	1		2			1	1
p0001912	48	BOOK TUESDAY	CONTROL	*CHI:	7	0	0		1	1		2		1	2	3	2		2		2			3			1	1					1		1		1			2							1
p0001913	48	BOOK TUESDAY	CONTROL	*CHI:	9	0	0	1		1	2	2		1	3	2	1	3	1	2	1			2	2			1		1							1		1	4		2				1
p0001914	48	BOOK TUESDAY	CONTROL	*CHI:	19	0	0	1			2	4	1	6	5	7	2		1	3	1			2	2		1	1					1				1		2	1	1						2	1
p0001915	48	BOOK TUESDAY	CONTROL	*CHI:	30	0	0	1	3		2	4		13	6	4	4	2	2	3	4	2		2	1				1				2							6	1				2	2	1		1
p0001916	48	BOOK TUESDAY	CONTROL	*CHI:	5	0	0							1	1	1	2					1			1								1								1
p0001917	48	BOOK TUESDAY	CONTROL	*CHI:	10	0	0	1			1			7	1	1					1												1														1
p0001918	48	BOOK TUESDAY	CONTROL	*CHI:	12	0	0	2	1		1	1		3	3	3	3		2		2	1		1	1				1	1				1						2	1						1
p0001919	48	BOOK TUESDAY	CONTROL	*CHI:	29	0	0	3					2	11	1	2	2	4	2	1	2	2		2	1		1	1	3	1	1	1	4	1				1		5		2							2
p0001920	48	BOOK TUESDAY	CONTROL	*CHI:	6	0	0	1			2	2	1	1	1	3			1		1	1		1									1
p0001921	48	BOOK TUESDAY	CONTROL	*CHI:	8	0	0	2						2	2	4	2	2	2		2	1		2									1
p0001922	48	BOOK TUESDAY	CONTROL	*CHI:	14	0	0	1				2		5	3	2	3	1	1	3	1	1		1	3								1							2
p0001923	48	BOOK TUESDAY	CONTROL	*CHI:	41	0	0	3	2	1	6	5	1	16	8	7	3	2	3		5	2		3	1				2	1	1		3					2		7	3	2						1	1
p0001924	48	BOOK TUESDAY	CONTROL	*CHI:	15	0	0			2	2			6	2	4			2		2	3		2					1	1								1		1	3
p0001925	48	BOOK TUESDAY	CONTROL	*CHI:	8	0	0						1	6		1		1		1													1
p0001927	48	BOOK TUESDAY	CONTROL	*CHI:	2	0	0							1								1
p0001929	48	BOOK TUESDAY	CONTROL	*CHI:	23	0	0		1	2	1	2	2	9	4	6	3	4	1		3			2	3								2					1	2	3	1	3
p0004133	49	BOOK TUESDAY	ASD	*CHI:	6	0	0				1			2	1	1	1	1							1
p0004137	49	BOOK TUESDAY	ASD	*CHI:	6	0	0				1	1	1	1	3	4		3		2					1
p0004139	49	BOOK TUESDAY	ASD	*CHI:	3	0	0							1	2	2		2
p0004141	49	BOOK TUESDAY	ASD	*CHI:	8	0	0			1				6		1			1		1			1					1
p0004143	49	BOOK TUESDAY	ASD	*CHI:	5	0	0							2	1	1		1							1				1										1
p0004144	49	BOOK TUESDAY	ASD	*CHI:	9	1	0			2		1	1	1	3	6	3	4	1		2			1	2														1			4			1	1
p0004146	49	BOOK TUESDAY	ASD	*CHI:	14	0	0			1	1	1		5	2	3			1	2	1	3		1	1								2														1
p0004147	49	BOOK TUESDAY	ASD	*CHI:	15	0	0	3			3	6	1	2	6	2		1	2	3	3	1		2	1								1							7		2
p0004148	49	BOOK TUESDAY	ASD	*CHI:	18	0	0	1			2	5	2	5	3	1			1	2	1	4		1	2								1							5
p0004150	49	BOOK TUESDAY	ASD	*CHI:	16	0	0		1	2	2	1	1	1	5	1	3	4	1	1	3	1		1	2								2							8		4			2	2	3
p0004151	49	BOOK TUESDAY	ASD	*CHI:	17	0	0				2	5	2	5	5			2	1	4	1	1		1	2								1							8		2
p0004152	49	BOOK TUESDAY	ASD	*CHI:	23	0	0	2		1	5	4	3	6	6	12	3	5	1	1	3	1		1	1						3		2						1	1		2			2	2
p0004154	49	BOOK TUESDAY	ASD	*CHI:	8	0	0	1			2	1		1	2	5	1			3	2				1					1	2		1								2				2	3
p0004156	49	BOOK TUESDAY	ASD	*CHI:	13	0	0	2			2	5	1	1	4	8	1	1	1	3	2	1		2	1		1	1	1		1		1									2			1	1
p0004158	49	BOOK TUESDAY	ASD	*CHI:	17	0	0	1		2		2		5	4	6	2	2	2	1	3			1	2				1		1	1	1	1					2	1		4			1	1
p0004160	49	BOOK TUESDAY	ASD	*CHI:	8	0	0	1				1		1	3	5	3			3	2				1						2		1								2				2	2
p0004162	49	BOOK TUESDAY	ASD	*CHI:	30	0	0	1		2	3	4	5	6	7	16	6	4	3		3			4	2		1	1	1		1		3						1	1	5	5
p0004164	49	BOOK TUESDAY	ASD	*CHI:	14	0	0		1		1	5	1	1	6	5		2	1	5	2	1		1	2				1										1	4	1	2			1	1
p0004166	49	BOOK TUESDAY	ASD	*CHI:	23	0	0	3			4	3	2	7	3	8		2	3	2	4	2		4	2		1	1			1		2		1		1			2	1	2				1
p0004167	49	BOOK TUESDAY	ASD	*CHI:	29	0	0	4			2	6	4	6	5	5	3	3	3	8	4			3	4				2	1			3						3	8	1	1				1			1
p0004169	49	BOOK TUESDAY	ASD	*CHI:	7	0	0	1			2	2		2	4	5		1	1		1			1																	1
p0004171	49	BOOK TUESDAY	ASD	*CHI:	24	0	0	2		3	4	7	1	7	5	8	1	1	2	3	4	1		2					3	1	1		2							3					2	3			1
p0004172	49	BOOK TUESDAY	ASD	*CHI:	13	0	0	2			1	2		3	5	5	1	2	1	1	2			1	1				1		1		1						1	1		2
p0004174	49	BOOK TUESDAY	ASD	*CHI:	4	0	0				1	1		1	3	3		2		2
p0004176	49	BOOK TUESDAY	ASD	*CHI:	13	0	0				1	4	2	2	2	4	4	2		2					1				2				2						1	2
p0004177	49	BOOK TUESDAY	ASD	*CHI:	17	0	0	3			1	4	1	2	5	8	1	1	2	3	3	2		2	1				1			1	1									2					1
p0004178	49	BOOK TUESDAY	ASD	*CHI:	7	0	0							6															1
p0004180	49	BOOK TUESDAY	ASD	*CHI:	3	0	0		1	1	1	1		1		2			1		1			1						1																1
p0004182	49	BOOK TUESDAY	ASD	*CHI:	13	0	0	1		1		3	2	2	3	4	3	2	1		2	1		2	1		1	1					1		1		1			3		3					1
p0004184	49	BOOK TUESDAY	ASD	*CHI:	23	0	0	2			1	5	2	4	7	4	2	3	1	5	2	1		1	4				1			1	1						3	6	1	3
p0004186	49	BOOK TUESDAY	ASD	*CHI:	8	0	0	1			1	1		1	2	3		1	1	4	1			2	2			1			1		1				1		1	1
p0004187	49	BOOK TUESDAY	ASD	*CHI:	6	0	0	1						1	2	2		1	1	4	1			1	2														1	1	1
p0004189	49	BOOK TUESDAY	ASD	*CHI:	33	0	0	1		3	7	5	3	8	7	9	3		2	2	4	3	1	3	4		1	1	1		1		2				1	2	3	6	7	1
p0004191	49	BOOK TUESDAY	ASD	*CHI:	9	0	0	1			3	4		1	3	2						2								1			2					1		2
p0004192	49	BOOK TUESDAY	ASD	*CHI:	11	0	0			2	1	1	2	2	2	5	3	2	2		2	2		2					1		1									1
p0004193	49	BOOK TUESDAY	ASD	*CHI:	17	0	0	2			1	1	3	1	2	5	2	4	1	2	2	3		1	2				1				1						1	3	2	4
p0004197	49	BOOK TUESDAY	ASD	*CHI:	5	0	1				2	2	1	1	1	2						2
p0004198	49	BOOK TUESDAY	ASD	*CHI:	4	0	1			1	1			1	2	3		2	1	1	1			1
p0004200	49	BOOK TUESDAY	ASD	*CHI:	52	0	1	3		1	4	10	6	17	11	9	6	3	4	7	5	4		4	2				2		1	2	2						1	13	4	3			1	1		1
p0001491	50	BOOK TUESDAY	CONTROL	*CHI:	18	0	0			1	2	4	2	7	5	6	2	1	1	4	1	1		1	1								1							2	1						1
p0001494	50	BOOK TUESDAY	CONTROL	*CHI:	2	1	0							1															1
p0001495	50	BOOK TUESDAY	CONTROL	*CHI:	9	0	0	1			1	1	1	2	2	3	3		2		2			1	1							1		1					1	2	2
p0001497	50	BOOK TUESDAY	CONTROL	*CHI:	4	0	1	1				2	1	1	1	2			1	2	1			1																1
p0001498	50	BOOK TUESDAY	CONTROL	*CHI:	17	1	0	1			4	4	2	2	7	6	3		1	1	1			1	2				2		2		1							4	3	3
p0001499	50	BOOK TUESDAY	CONTROL	*CHI:	15	0	0	2			2	5		3	6	3		2	1	4	2	1		1	2					1									1	6	1	4			1	2
p0001500	50	BOOK TUESDAY	CONTROL	*CHI:	5	0	0			1	1	1		1	2	2		1	1	1	1			1									1							1
p0001501	50	BOOK TUESDAY	CONTROL	*CHI:	6	0	0	1			2			1	3	1		1	1		1			1	1						2								1	3		2
p0001502	50	BOOK TUESDAY	CONTROL	*CHI:	5	0	0			1	1			1	2	2		1	1		1			1	1														1	1	1	2
p0001505	50	BOOK TUESDAY	CONTROL	*CHI:	10	0	0		1	1				7		2			1		2			1								1		1
p0001506	50	BOOK TUESDAY	CONTROL	*CHI:	8	0	0			2	3	3	1	2	2	2			1		2			1								1		1						3
p0001508	50	BOOK TUESDAY	CONTROL	*CHI:	3	0	0		1			1		1	1	2	1		1		1			1
p0001509	50	BOOK TUESDAY	CONTROL	*CHI:	10	1	0	1	1		1	2	1	2	2	3	2		2	1	2	1		2	1								1							2	1
p0001510	50	BOOK TUESDAY	CONTROL	*CHI:	5	0	0		1		1	2		1	2	1			1		1			1	1														1	2		2
p0001511	50	BOOK TUESDAY	CONTROL	*CHI:	9	0	0		1	1	2	2	1	2	2	5			2	1	1	1		1						1		1		1							1
p0001513	50	BOOK TUESDAY	CONTROL	*CHI:	7	0	0	1			1	1	1	1	2	2	2	2	2		2			2					1											3
p0001514	50	BOOK TUESDAY	CONTROL	*CHI:	7	0	0	1		1				1	2	2	1	1	2		2			2	1					1									1	2	1	2
p0001515	50	BOOK TUESDAY	CONTROL	*CHI:	3	0	0	1						1	1	1			1	1	1			1																1	1
p0001516	50	BOOK TUESDAY	CONTROL	*CHI:	3	0	0	1						1					1		1			1					1											1
p0001517	50	BOOK TUESDAY	CONTROL	*CHI:	6	0	0	1			2			1	2	2			1		1	1		1						1										1	2
p0001518	50	BOOK TUESDAY	CONTROL	*CHI:	9	0	0		1	2	2			2	2	3			2		1	1		1					1	1				1						1	2
p0001519	50	BOOK TUESDAY	CONTROL	*CHI:	5	0	0	1			1	2		1	2	3		1							1					1								1	1
p0001520	50	BOOK TUESDAY	CONTROL	*CHI:	9	0	0			2	2	1		2	2	4					1	3								1								2			3
p0001521	50	BOOK TUESDAY	CONTROL	*CHI:	22	0	0	1	1	3	2	1	2	4	7	11	8	5	3	1	4			4	1		1	1		1		1	1				1	1		3	3						2
p0001524	50	BOOK TUESDAY	CONTROL	*CHI:	4	0	0			1				1	1	2		1	1	2	1			1	1														1
p0001525	50	BOOK TUESDAY	CONTROL	*CHI:	24	0	2	1			5	1	2	7	6	3	4	1				1			1				3	1	2		3					1		6	3						2		2
p0001526	50	BOOK TUESDAY	CONTROL	*CHI:	14	0	0	1	2	1		1		3	2	2				1	1	1			1					1			3						1		1
p0001527	50	BOOK TUESDAY	CONTROL	*CHI:	19	1	0	2	1		2	3	1	3	4	3	2	1	4		4	2		3	1				2				2	1						6		2					1
p0001528	50	BOOK TUESDAY	CONTROL	*CHI:	15	0	0	1		1	2			5	3	1		1	3		3	2		3	1								1						1	5		2					2
p0001530	50	BOOK TUESDAY	CONTROL	*CHI:	2	0	0							1								1
p0001531	50	BOOK TUESDAY	CONTROL	*CHI:	18	0	2	1			2	5	5	2	7		1	8		3		1			2					1									1	13		2				1
p0001532	50	BOOK TUESDAY	CONTROL	*CHI:	5	0	1	1					2	1	1	3	3	3	1		1													1						1
p0001533	50	BOOK TUESDAY	CONTROL	*CHI:	12	1	0	1		1	1	3		2	4	5	2		2		1	2		2						2		1		1	1					2	1
p0001534	50	BOOK TUESDAY	CONTROL	*CHI:	7	0	0	1	1		1	2	1	1	2	2				3					1					2								1		2	2
p0001535	50	BOOK TUESDAY	CONTROL	*CHI:	9	0	0	1			2			2	3	3						1			1					1								1	1	1	4
p0001536	50	BOOK TUESDAY	CONTROL	*CHI:	4	0	0	1		1	1			1		2						1								2								1			2					1
p0001537	50	BOOK TUESDAY	CONTROL	*CHI:	11	0	0	1	1		2		1	2	2	1				1		2							1	2	4		1					2		4	1
p0001539	50	BOOK TUESDAY	CONTROL	*CHI:	11	0	0		1	1	1	2		2	2	1						3			1					2	1	1						2	1	3	1	2
p0001541	50	BOOK TUESDAY	CONTROL	*CHI:	6	0	0			1				1								3								1	1		1					1		1
p0001542	50	BOOK TUESDAY	CONTROL	*CHI:	3	0	0			1	1			1	1	2			1		1			1																	1
p0001543	50	BOOK TUESDAY	CONTROL	*CHI:	8	0	0	1			3	1	1	1	4	6	1		1	2	1			1	1						3										1
p0001544	50	BOOK TUESDAY	CONTROL	*CHI:	13	0	0	1		1			2	1	2	5	6	1	1		2	1		2	1		1	1	1		4		1							1
p0001545	50	BOOK TUESDAY	CONTROL	*CHI:	14	1	0	1	1		1		2	2	3	2	2	2	2	3		1		2	1				2	2	1		1							5	2
p0001546	50	BOOK TUESDAY	CONTROL	*CHI:	2	1	0				1		1	1		1																									1
p0001548	50	BOOK TUESDAY	CONTROL	*CHI:	5	0	0			1	2		1	1	2	3				1																					3
p0001549	50	BOOK TUESDAY	CONTROL	*CHI:	10	0	0	1	2		1	2		2	2	2	2		1		2	1		1	1					1		1						1		2	1
p0001553	50	BOOK TUESDAY	CONTROL	*CHI:	6	0	0			1	1	1	1	2		2			1		1	2												1
p0001554	50	BOOK TUESDAY	CONTROL	*CHI:	2	1	0				1	1	1	1		1
p0001071	51	BOOK TUESDAY	CONTROL	*CHI:	3	0	0							2																																		1
p0001082	51	BOOK TUESDAY	CONTROL	*CHI:	3	0	0							2																																		1
p0001086	51	BOOK TUESDAY	CONTROL	*CHI:	27	1	0		1	1	1	4	1	13	6	6	6			4	1				4					1	1							1	3	2	3			1
p0001087	51	BOOK TUESDAY	CONTROL	*CHI:	3	0	0	1						1	1		1	2			1																	1		2
p0001088	51	BOOK TUESDAY	CONTROL	*CHI:	3	0	0	1			1			1	1	1		2												1								1		1
p0001089	51	BOOK TUESDAY	CONTROL	*CHI:	28	1	0	1	2		3	3	3	15	3	4	3	1		2					3					3	1							2		5	4	2				1		1
p0001090	51	BOOK TUESDAY	CONTROL	*CHI:	10	0	0	1	1			1		2	3	5	3		1	1	2			1	1				1			1						1			3
p0001092	51	BOOK TUESDAY	CONTROL	*CHI:	14	0	0			2		1	2	5	3	4	2	2	1	5	1			1	2					1								1		3	3
p0001093	51	BOOK TUESDAY	CONTROL	*CHI:	10	0	0			1	1			5	1	2	1			1	1			1			1	1	1		1						1	1		2	3
p0001094	51	BOOK TUESDAY	CONTROL	*CHI:	5	0	0			1	2		1	1	1	3		4		1	1			1			1	1									1	1		1
p0001095	51	BOOK TUESDAY	CONTROL	*CHI:	10	0	0			1	2	1	2	5	2	5		3	1		1			1
p0001096	51	BOOK TUESDAY	CONTROL	*CHI:	16	0	0				6		2	6	4	6	1	4				1		1			1	1	1		3						1			1								1
p0001097	51	BOOK TUESDAY	CONTROL	*CHI:	15	0	0					1	1	5	2	4		2	1	1	1	3		1	1								2						1
p0001098	51	BOOK TUESDAY	CONTROL	*CHI:	5	0	0	1				2		1	1	3	2		1		2			1									1												1	1
p0001099	51	BOOK TUESDAY	CONTROL	*CHI:	11	0	0							5	3	4	1	2	1	3	1			1	1								1						1		1
p0001101	51	BOOK TUESDAY	CONTROL	*CHI:	5	0	0			1				2		2			2		2	1												2
p0001104	51	BOOK TUESDAY	CONTROL	*CHI:	33	0	0	1		2	2	6	1	13	4	8	2	2		7	1	1		4	3		3	4	1	4	4	1					4	2	1	6	2	4				3
p0001105	51	BOOK TUESDAY	CONTROL	*CHI:	9	0	0				2		2	5		2						1			1						2								1			1
p0001106	51	BOOK TUESDAY	CONTROL	*CHI:	7	0	1			1	1		1	1	1	3				1	1	1							1				1					1			3
p0001107	51	BOOK TUESDAY	CONTROL	*CHI:	15	0	0	2		2	2	5		2	3	4					2	2		1	1		1	1	1	1	1	1			1		1	3	1	3	1
p0001109	51	BOOK TUESDAY	CONTROL	*CHI:	16	0	0				2	3	5	5	3	6	1	6		7					2					1								1		3
p0001110	51	BOOK TUESDAY	CONTROL	*CHI:	9	0	0			1	1		2	2	2	3	5	1							2					1								1	2	2	4
p0001111	51	BOOK TUESDAY	CONTROL	*CHI:	34	0	1	1		1	1	8	3	16	4	9	1	1		7	1	2			5					2								2	3	1	1				1	1			2
p0001112	51	BOOK TUESDAY	CONTROL	*CHI:	12	0	0	1	1		5	4	1	2	5	7		4			1									2			1					2		1
p0001113	51	BOOK TUESDAY	CONTROL	*CHI:	9	0	0					1	1	5		1				2					1				2
p0001114	51	BOOK TUESDAY	CONTROL	*CHI:	26	0	0		1	2	3	6	2	7	6	10	2	2		3	2	1			4				2	1	2		1					2	1	1		3			1	1	1
p0001115	51	BOOK TUESDAY	CONTROL	*CHI:	24	0	0	1	1	2		6	4	7	3	10	5	3			3				4					2			1					3	3			2					1
p0001116	51	BOOK TUESDAY	CONTROL	*CHI:	32	0	1	1	2	1	2	5	3	9	6	9	4	1		4	2	3		1	2		1	1	3	2	3	1					1	3		4	3						1
p0001117	51	BOOK TUESDAY	CONTROL	*CHI:	4	0	0	1			1	2		1	1							1								1								1		2
p0001118	51	BOOK TUESDAY	CONTROL	*CHI:	20	0	0	1	1		2	3	2	7	4	3		2		4		2			3					2	1							1	2	4	1	3
p0001119	51	BOOK TUESDAY	CONTROL	*CHI:	24	0	0			1	2	2	2	12	5	1	2	4		2				1	2		1	1		2	1						1	2		9	3	4
p0001120	51	BOOK TUESDAY	CONTROL	*CHI:	13	1	0		1	1	1	3	1	2	4	5	2	1		1			1		1				1	2		1	1					2		2	3
p0001121	51	BOOK TUESDAY	CONTROL	*CHI:	13	0	0	1	1		1	5	1	1	3	4	2	2		2		1		1	2		1	1	1	2			1				1	2	1	3		2
p0001122	51	BOOK TUESDAY	CONTROL	*CHI:	6	0	0	1		1		3		1	1	2	3				2				1				1									1		1					1	1
p0001123	51	BOOK TUESDAY	CONTROL	*CHI:	8	0	0				2	1	2	1	3	5		2		4	1				1													1	1	1	3
p0001124	51	BOOK TUESDAY	CONTROL	*CHI:	29	0	0	3		1	2	4	1	17	4	10		2	1	3	4			1		3				1			2					1
p0001125	51	BOOK TUESDAY	CONTROL	*CHI:	7	0	0			1	3	2		3	3	2					1										2							1		2
p0001126	51	BOOK TUESDAY	CONTROL	*CHI:	3	0	0	1						1	1		1	1			1										1							1		2
p0001127	51	BOOK TUESDAY	CONTROL	*CHI:	18	0	0			3	3	2		6	5	7	2				1	1							2	2			1					2			5
p0001128	51	BOOK TUESDAY	CONTROL	*CHI:	17	0	0				2	1	2	10	4	6	2	4											1		1
p0001129	51	BOOK TUESDAY	CONTROL	*CHI:	14	0	0		1		3		1	6	2	4		4				2								1			2					1
p0001130	51	BOOK TUESDAY	CONTROL	*CHI:	12	0	0		1		1	2	1	5	2	4		2				1			2					1								1	2
p0001131	51	BOOK TUESDAY	CONTROL	*CHI:	6	0	0		1		1	2	1	2	2	1		2		3	1																			3					1	1
p0003230	52	BOOK TUESDAY	ASD	*CHI:	10	0	0	1	1		1	1	1	3	2	1	2	3			2								1				1					2		4	1
p0003231	52	BOOK TUESDAY	ASD	*CHI:	10	0	0	1			2		2	1	1		4	6		2	1				2								1							6					1	1
p0003233	52	BOOK TUESDAY	ASD	*CHI:	2	0	0		1					1					1		1			1																1
p0003234	52	BOOK TUESDAY	ASD	*CHI:	15	0	0			3	1	2		8	1	4	2		3		3			3					1											2	1								1
p0003236	52	BOOK TUESDAY	ASD	*CHI:	15	0	0	2					2	5	3		4	4	2		2			2	1				1				1						1	7							1
p0003238	52	BOOK TUESDAY	ASD	*CHI:	11	0	0	1				2	1	5	2		3		1		1			1									2							4							1
p0003239	52	BOOK TUESDAY	ASD	*CHI:	16	0	0	1					2	6	3	5		1	1	8	1			1	3				1											1	4
p0003240	52	BOOK TUESDAY	ASD	*CHI:	4	0	0				3	1	2	1		2		2																						1
p0003241	52	BOOK TUESDAY	ASD	*CHI:	5	0	0				4	2	2	1	1	3		2																						1
p0003243	52	BOOK TUESDAY	ASD	*CHI:	12	0	0	1	1		3	3	1	1	4	4	5		1		2	1		2	1		1	1			2		1				1			4	2				1	1
p0003244	52	BOOK TUESDAY	ASD	*CHI:	11	0	0	1	1					5		2		1	1		1	2		1						1			2					1
p0003246	52	BOOK TUESDAY	ASD	*CHI:	50	0	0			2	2	3	3	26	3	5	10	3	2		3	3			10	2							2					1	3	4	1
p0003248	52	BOOK TUESDAY	ASD	*CHI:	6	0	0	1				3		1	2	2	3								1					1			1					1		1
p0003249	52	BOOK TUESDAY	ASD	*CHI:	26	1	0			2	2	2		14	4	4	1	1		1	1								1			1	4					1		1	2
p0003251	52	BOOK TUESDAY	ASD	*CHI:	9	0	0	1				2	1	1	1	2		2		3		2			1					2			1					2		2
p0003252	52	BOOK TUESDAY	ASD	*CHI:	9	0	0	1			2	2	2	1	2	3		2				1								2			1					1		3	2					1
p0003254	52	BOOK TUESDAY	ASD	*CHI:	14	0	0		1	3	1	1		6	2	5		2	1	1	2	1		1						1		1						2			1
p0003255	52	BOOK TUESDAY	ASD	*CHI:	7	0	0	1			1	3	1	1	2	3	1	1		2					1					1			1					1	1	1
p0003256	52	BOOK TUESDAY	ASD	*CHI:	5	0	0				4	4	1	1	1	2																								2
p0003257	52	BOOK TUESDAY	ASD	*CHI:	5	0	0				2	1		1	2	1		1											1						1					1
p0003259	52	BOOK TUESDAY	ASD	*CHI:	5	0	0				2			3	2	1		1																						1	1
p0003260	52	BOOK TUESDAY	ASD	*CHI:	9	0	0	1			3	1	1	1	2	5			2		2	1		2					1				1														2
p0003262	52	BOOK TUESDAY	ASD	*CHI:	20	0	0	1	1	1	1	4	2	7	4	6	3	1		2		1							1	2	1	1	1					2		2	1						1
p0003264	52	BOOK TUESDAY	ASD	*CHI:	13	0	0	2	1	1	1	3		2	2	2	1	2			3	2							1	1			2					3		3
p0003266	52	BOOK TUESDAY	ASD	*CHI:	14	0	0	1	1			2		2	3	3	2	2		2	1	1			3				1	1			2					2	2	2	1
p0003268	52	BOOK TUESDAY	ASD	*CHI:	18	0	0			2				9	3	2	3	1							2					2			1							1	2	2	2	1
p0003270	52	BOOK TUESDAY	ASD	*CHI:	12	0	0			3	3			2	4	2	2	1			2	1			1						2		1					2		4	3
p0003272	52	BOOK TUESDAY	ASD	*CHI:	7	0	0		2					1	2	2	1				1	1			1					1	1							1	1	1	1						1
p0003273	52	BOOK TUESDAY	ASD	*CHI:	13	0	0					3	2	6	2	4	2	3		2					1															2		3
p0003275	52	BOOK TUESDAY	ASD	*CHI:	18	0	0		1	1	1	6	2	5	4	5	6	3		1	2				2										1			1	1	5	1	3			1	1
p0003278	52	BOOK TUESDAY	ASD	*CHI:	9	0	0				1	1	1	5	1	2	1	1											2
p0003635	53	BOOK TUESDAY	ASD	*CHI:	7	0	0							6	1	1		1		1
p0003649	53	BOOK TUESDAY	ASD	*CHI:	7	0	0					1		6	1																									1		1
p0003654	53	BOOK TUESDAY	ASD	*CHI:	8	0	0			1				6					1		1			1									1							1
p0003658	53	BOOK TUESDAY	ASD	*CHI:	2	0	0		1		1			1		1														1	1															1
p0003661	53	BOOK TUESDAY	ASD	*CHI:	2	0	0				1		1	1		1																									1
p0003667	53	BOOK TUESDAY	ASD	*CHI:	8	0	0		1			2		6	1					2	1																			2					1	1
p0003670	53	BOOK TUESDAY	ASD	*CHI:	3	0	0		1					1	1		1				1																	1		2							2
p0003675	53	BOOK TUESDAY	ASD	*CHI:	6	0	0	1		1				1	1			1		2	2	1		1	1															2
p0003679	53	BOOK TUESDAY	ASD	*CHI:	22	0	0		1	1	3	4		7	6	6	3		1	2	2			3	1		2	2	2		1		1		1		2			4	4				1	1
p0003683	53	BOOK TUESDAY	ASD	*CHI:	10	0	0			1	1			6	1	3			1		1	1		2			1	1			1				1						1
p0003685	53	BOOK TUESDAY	ASD	*CHI:	2	0	0			1				1		1														1	1							1
p0003687	53	BOOK TUESDAY	ASD	*CHI:	2	0	0				1	1		1	1																									1
p0003691	53	BOOK TUESDAY	ASD	*CHI:	7	0	0		1		2			5	1	2														1	2															1
p0003696	53	BOOK TUESDAY	ASD	*CHI:	7	0	0							6					1		1			1																1
p0003699	53	BOOK TUESDAY	ASD	*CHI:	4	0	0	1				2	1	1	1		2		1		1			1																3
p0003704	53	BOOK TUESDAY	ASD	*CHI:	4	0	0			1		1		1	1	2			1		1			1	1																	2
p0003709	53	BOOK TUESDAY	ASD	*CHI:	12	0	0	1			1		1	1	2	1	4	2	1		1	3		1	2				1				1						2	3	1
p0003715	53	BOOK TUESDAY	ASD	*CHI:	10	0	0			1		2	1	5	2	1	3	1	1		1			1																3
p0003717	53	BOOK TUESDAY	ASD	*CHI:	8	0	0			1	1	1		6	1	2			1		1			1
p0003721	53	BOOK TUESDAY	ASD	*CHI:	5	0	0	1			1	2	1	1	1	2	1		1		1			1									1							1
p0003723	53	BOOK TUESDAY	ASD	*CHI:	2	0	0				1			1	1	1															1
p0003728	53	BOOK TUESDAY	ASD	*CHI:	6	0	0		2		1	1		1	2	3	1				1								1	1								1									2
p0003731	53	BOOK TUESDAY	ASD	*CHI:	4	0	0	1			1	1		1	1	2			1		1			1									1
p0003733	53	BOOK TUESDAY	ASD	*CHI:	18	0	0	1				2	1	9	3	1	4								2				1	1			1					1		4	1						2
p0003739	53	BOOK TUESDAY	ASD	*CHI:	8	0	0				2	5	2	1	2	2	3					1			1					1								1		3
p0003744	53	BOOK TUESDAY	ASD	*CHI:	7	1	0				1	1		6	1	1
p0003749	53	BOOK TUESDAY	ASD	*CHI:	16	0	0			2		1		2	1	1			2	1	2	3		2					5				2		1					2									2
p0003755	53	BOOK TUESDAY	ASD	*CHI:	3	0	0							1	1	1		1		2					1
p0003761	53	BOOK TUESDAY	ASD	*CHI:	10	0	0	1		2	4			2	4	2		1	2	1	2			2	1						1									4	2
p0003764	53	BOOK TUESDAY	ASD	*CHI:	2	0	0				1			1	1																1									1
p0003769	53	BOOK TUESDAY	ASD	*CHI:	2	0	0				1	1		1	1	1
p0003770	53	BOOK TUESDAY	ASD	*CHI:	4	0	0	1			1			1	1	2						1								1	2							1
p0003773	53	BOOK TUESDAY	ASD	*CHI:	9	0	0			1	2			2	3	4		1			1	1			1				1									1	1		3	2
p0003779	53	BOOK TUESDAY	ASD	*CHI:	7	0	0					1		6	1	1	1
p0003782	53	BOOK TUESDAY	ASD	*CHI:	9	0	0			2	2	2	1	2	1	2				1	2				1				2		2							2		2
p0003787	53	BOOK TUESDAY	ASD	*CHI:	4	0	0					1		1	1	1									1				1										1
p0003793	53	BOOK TUESDAY	ASD	*CHI:	8	0	0			1	2		2	2	2	2		2		2													1							2	2
p0003796	53	BOOK TUESDAY	ASD	*CHI:	2	0	0				1	1		1	1																									1
p0003884	54	BOOK TUESDAY	ASD	*CHI:	2	0	0				1			1	1	1		1
p0003892	54	BOOK TUESDAY	ASD	*CHI:	3	0	0							2																																		1
p0003896	54	BOOK TUESDAY	ASD	*CHI:	3	0	0				1	2		1	1		1				1																			2					1	1
p0003899	54	BOOK TUESDAY	ASD	*CHI:	2	0	0							1								1
p0003901	54	BOOK TUESDAY	ASD	*CHI:	2	0	0							1								1
p0003904	54	BOOK TUESDAY	ASD	*CHI:	2	0	0				1		1	1		1															1
p0003907	54	BOOK TUESDAY	ASD	*CHI:	2	0	0				1		1	1		1																									1
p0003912	54	BOOK TUESDAY	ASD	*CHI:	7	0	0				1			6				1																						1
p0003915	54	BOOK TUESDAY	ASD	*CHI:	11	0	0	1	2		1	1	1	2			1	1			1			1			1	1	2	2	1		2				1	3		5	2
p0003918	54	BOOK TUESDAY	ASD	*CHI:	2	0	0							1								1
p0003921	54	BOOK TUESDAY	ASD	*CHI:	9	0	0					1		6	2	2	2			1					1														1		1
p0003925	54	BOOK TUESDAY	ASD	*CHI:	3	0	0			1				1		1			1		1	1												1
p0003928	54	BOOK TUESDAY	ASD	*CHI:	2	0	0							1								1
p0003931	54	BOOK TUESDAY	ASD	*CHI:	23	0	0	1		1	3	2	1	10	7	10	5			1	1				1					1	5		1		1			2	1		3
p0003935	54	BOOK TUESDAY	ASD	*CHI:	7	0	0		1		1			6		1														1	1															1
p0003938	54	BOOK TUESDAY	ASD	*CHI:	2	0	0							1								1
p0003940	54	BOOK TUESDAY	ASD	*CHI:	2	0	0							1								1
p0003943	54	BOOK TUESDAY	ASD	*CHI:	4	0	0		1					1	1		1		1		1			1					1											2	1
p0003946	54	BOOK TUESDAY	ASD	*CHI:	7	0	0				1			6	1	1		1
p0003950	54	BOOK TUESDAY	ASD	*CHI:	4	0	0		1					1								2								1	1							1		1
p0003955	54	BOOK TUESDAY	ASD	*CHI:	6	0	0	1						1	2		3	1	1		1			1	1								1						1	3	1
p0003958	54	BOOK TUESDAY	ASD	*CHI:	2	0	0							1								1
p0003961	54	BOOK TUESDAY	ASD	*CHI:	7	0	0			2	2	3	1	1	2	4	1		2		2			2									1							1
p0003964	54	BOOK TUESDAY	ASD	*CHI:	9	0	0		1					6	1	2			1	2	1			1	1						1								1
p0003966	54	BOOK TUESDAY	ASD	*CHI:	2	0	0							1								1
p0003968	54	BOOK TUESDAY	ASD	*CHI:	2	0	0							1								1
p0003971	54	BOOK TUESDAY	ASD	*CHI:	9	0	0		1	1	2	2	1	2	1	4					1								1	1			1		1			2									2
p0003974	54	BOOK TUESDAY	ASD	*CHI:	7	0	0	1				3		1	1	2	2	1						2			2	2		2	1		1		1		1	2		3
p0003978	54	BOOK TUESDAY	ASD	*CHI:	2	0	0							1								1
p0003981	54	BOOK TUESDAY	ASD	*CHI:	2	0	0							1								1
p0003983	54	BOOK TUESDAY	ASD	*CHI:	7	0	0	1	1		1	2		1	2	3				1	1									2			1					2		1	2
p0003988	54	BOOK TUESDAY	ASD	*CHI:	2	0	0							1								1
p0003991	54	BOOK TUESDAY	ASD	*CHI:	7	0	0	1					1	2	1	2		2		3		1			1					1								1		1	1
p0003994	54	BOOK TUESDAY	ASD	*CHI:	2	0	0							1								1
p0003995	54	BOOK TUESDAY	ASD	*CHI:	14	0	0	1		1	3		1	2	3	1		4	1	2	1	2	1	1	1				2	1	1		1					1		5
p0003998	54	BOOK TUESDAY	ASD	*CHI:	2	0	0				1	1		1	1	1
p0004001	54	BOOK TUESDAY	ASD	*CHI:	3	0	0				1			1	1	1															1		1
p0004004	54	BOOK TUESDAY	ASD	*CHI:	8	0	0	1			2			6	1						1																			2					1	1	2
p0004005	54	BOOK TUESDAY	ASD	*CHI:	3	0	0				1	1		1	1	1																	1
p0004008	54	BOOK TUESDAY	ASD	*CHI:	5	0	0							3								1																										1
p0004011	54	BOOK TUESDAY	ASD	*CHI:	5	0	0		1	1		1		1	1		1				2	1		1																2
p0004014	54	BOOK TUESDAY	ASD	*CHI:	5	0	0	1			2	1		1	2	3			1		1			1					1												1
p0004017	54	BOOK TUESDAY	ASD	*CHI:	7	0	0				1	1		6	1	1
p0004019	54	BOOK TUESDAY	ASD	*CHI:	2	0	0							1								1
[truncated: 29 more columns]

## Sheet: PICTURE
ID	iav	dav	sv	pos	neg	tokens	adv	interp	comp	qub	interj	fin	adj	praet	aglt	num	conj	prep	subst	ppron12	winien	inf	adjp	pred	ign	pcon	bedzie	ger	ppron3	ppas	brev	pact	impt	imps	pant	burk	depr	numcol	Indetifier	Grupa	Task
p001778	0	0	0	0	0	2	1	1	0	0	0	0	0	0	0	0	0	0	0	0	0	0	0	0	0	0	0	0	0	0	0	0	0	0	0	0	0	0	1	CONTROL	PICTURE
p001785	0	0	1	1	0	7	0	1	0	0	0	1	0	0	0	0	1	0	1	0	0	0	0	0	0	0	0	0	0	0	0	0	0	0	0	0	0	0	1	CONTROL	PICTURE
p001768	0	0	1	1	0	8	2	1	0	0	0	0	1	1	0	0	1	0	1	0	0	0	0	0	0	0	0	0	0	0	0	0	0	0	0	0	0	0	1	CONTROL	PICTURE
p001787	0	1	0	0	0	6	1	1	0	0	0	1	0	0	0	1	0	0	1	0	0	0	0	0	0	0	0	0	0	0	0	0	0	0	0	0	0	0	1	CONTROL	PICTURE
p001783	0	1	0	0	0	7	0	1	0	0	0	1	0	0	0	1	1	0	1	0	0	0	0	0	0	0	0	0	0	0	0	0	0	0	0	0	0	0	1	CONTROL	PICTURE
p001794	0	0	1	0	0	4	0	1	0	0	0	1	1	0	0	0	0	0	1	0	0	0	0	0	0	0	0	0	0	0	0	0	0	0	0	0	0	0	1	CONTROL	PICTURE
p001800	1	1	1	0	0	11	0	1	0	0	0	2	1	0	1	0	2	1	2	0	0	0	0	0	0	0	0	0	0	0	0	0	0	0	0	0	0	0	1	CONTROL	PICTURE
p001798	0	1	1	0	0	6	0	1	0	0	0	1	0	0	1	0	0	1	2	0	0	0	0	0	0	0	0	0	0	0	0	0	0	0	0	0	0	0	1	CONTROL	PICTURE
p001788	0	0	1	0	0	7	0	1	0	0	0	1	0	0	0	0	1	1	3	0	0	0	0	0	0	0	0	0	0	0	0	0	0	0	0	0	0	0	1	CONTROL	PICTURE
p001781	0	0	0	0	0	2	0	1	0	0	1	0	0	0	0	0	0	0	0	0	0	0	0	0	0	0	0	0	0	0	0	0	0	0	0	0	0	0	1	CONTROL	PICTURE
p001765	0	0	0	0	0	4	0	1	0	0	0	0	0	0	0	0	0	1	1	0	0	0	0	0	0	0	0	0	0	0	0	0	0	0	0	0	0	0	1	CONTROL	PICTURE
p001764	0	0	0	0	0	7	1	1	0	0	0	0	2	0	0	0	0	1	2	0	0	0	0	0	0	0	0	0	0	0	0	0	0	0	0	0	0	0	1	CONTROL	PICTURE
p001762	0	0	1	0	0	8	1	1	0	0	0	1	0	0	0	0	0	0	2	0	0	0	0	1	0	0	0	0	0	0	0	0	0	0	0	0	0	0	1	CONTROL	PICTURE
p001772	0	1	1	0	0	10	0	2	0	0	0	1	1	0	1	0	0	1	3	0	0	0	0	0	0	0	0	0	0	0	0	0	0	0	0	0	0	0	1	CONTROL	PICTURE
p001773	0	0	0	0	0	2	0	1	0	0	0	0	0	0	0	0	0	0	0	0	0	0	0	0	0	0	0	0	0	0	0	0	0	0	0	0	0	0	1	CONTROL	PICTURE
p001776	0	1	1	0	0	7	0	1	0	0	0	1	0	0	1	0	1	0	2	0	0	0	0	0	0	0	0	0	0	0	0	0	0	0	0	0	0	0	1	CONTROL	PICTURE
p001775	0	2	1	0	0	10	0	2	1	0	0	1	0	0	1	0	1	1	2	0	0	1	0	0	0	0	0	0	0	0	0	0	0	0	0	0	0	0	1	CONTROL	PICTURE
p001791	0	0	1	0	0	5	0	1	0	0	0	1	0	0	0	0	1	0	1	0	0	0	0	0	0	0	0	0	0	0	0	0	0	0	0	0	0	0	1	CONTROL	PICTURE
p001769	0	0	0	0	0	2	0	1	0	0	0	0	0	0	0	0	0	0	0	0	0	0	0	0	0	0	0	0	0	0	0	0	0	0	0	0	0	0	1	CONTROL	PICTURE
p001786	0	1	0	0	0	6	0	1	0	0	0	1	1	0	0	0	1	0	1	0	0	0	0	0	0	0	0	0	0	0	0	0	0	0	0	0	0	0	1	CONTROL	PICTURE
p001797	0	0	1	0	0	4	0	1	0	0	0	1	0	0	0	0	1	0	1	0	0	0	0	0	0	0	0	0	0	0	0	0	0	0	0	0	0	0	1	CONTROL	PICTURE
p001795	0	1	1	0	0	9	1	1	0	0	0	1	0	0	1	0	1	1	2	0	0	0	0	0	0	0	0	0	0	0	0	0	0	0	0	0	0	0	1	CONTROL	PICTURE
p001784	0	1	0	0	0	5	0	1	0	0	0	1	0	0	0	1	0	0	2	0	0	0	0	0	0	0	0	0	0	0	0	0	0	0	0	0	0	0	1	CONTROL	PICTURE
p001774	0	1	1	0	0	6	0	1	0	0	0	1	0	0	1	0	0	1	2	0	0	0	0	0	0	0	0	0	0	0	0	0	0	0	0	0	0	0	1	CONTROL	PICTURE
p001767	0	1	1	0	0	15	1	2	1	0	0	0	1	2	0	1	1	1	3	0	0	0	0	0	0	0	0	0	0	0	0	0	0	0	0	0	0	0	1	CONTROL	PICTURE
p001771	0	1	0	0	0	6	0	1	0	0	0	1	0	0	0	0	1	1	1	0	0	0	0	0	0	0	0	0	0	0	0	0	0	0	0	0	0	0	1	CONTROL	PICTURE
p001803	0	0	0	0	0	2	0	1	0	0	1	0	0	0	0	0	0	0	0	0	0	0	0	0	0	0	0	0	0	0	0	0	0	0	0	0	0	0	1	CONTROL	PICTURE
p001801	1	0	1	0	0	5	0	1	0	0	0	1	0	0	1	0	1	0	1	0	0	0	0	0	0	0	0	0	0	0	0	0	0	0	0	0	0	0	1	CONTROL	PICTURE
p001530	0	0	0	1	0	2	1	1	0	0	0	0	0	0	0	0	0	0	0	0	0	0	0	0	0	0	0	0	0	0	0	0	0	0	0	0	0	0	2	CONTROL	PICTURE
p001499	0	0	0	0	0	3	1	1	0	0	1	0	0	0	0	0	0	0	0	0	0	0	0	0	0	0	0	0	0	0	0	0	0	0	0	0	0	0	2	CONTROL	PICTURE
p001504	0	1	0	0	0	6	0	1	0	0	0	1	0	0	0	0	0	1	2	0	0	0	0	0	0	0	0	0	0	0	0	0	0	0	0	0	0	0	2	CONTROL	PICTURE
p001514	0	1	1	0	0	12	0	2	1	0	0	2	1	0	0	0	1	1	3	1	0	0	0	0	0	0	0	0	0	0	0	0	0	0	0	0	0	0	2	CONTROL	PICTURE
p001527	0	0	0	0	0	3	0	1	0	0	0	0	0	0	0	0	0	1	1	0	0	0	0	0	0	0	0	0	0	0	0	0	0	0	0	0	0	0	2	CONTROL	PICTURE
p001561	0	2	1	0	0	23	1	4	2	0	0	3	2	0	0	0	0	4	5	0	0	0	0	0	0	0	0	0	0	0	0	0	0	0	0	0	0	0	2	CONTROL	PICTURE
p001502	0	0	1	0	0	14	0	2	0	0	0	1	2	1	0	0	1	3	4	0	0	0	0	0	0	0	0	0	0	0	0	0	0	0	0	0	0	0	2	CONTROL	PICTURE
p001541	0	0	1	0	0	6	1	1	0	0	0	0	0	1	0	0	1	1	1	0	0	0	0	0	0	0	0	0	0	0	0	0	0	0	0	0	0	0	2	CONTROL	PICTURE
p001535	0	0	0	0	0	3	0	1	0	0	0	0	0	0	0	0	0	1	1	0	0	0	0	0	0	0	0	0	0	0	0	0	0	0	0	0	0	0	2	CONTROL	PICTURE
p001563	0	1	1	0	0	7	0	2	1	0	0	1	0	0	0	0	0	0	1	0	0	1	0	0	0	0	0	0	0	0	0	0	0	0	0	0	0	0	2	CONTROL	PICTURE
p001508	0	1	1	0	0	11	2	1	0	0	0	1	0	0	1	0	2	0	1	0	0	0	0	0	0	0	0	0	0	0	0	0	0	0	0	0	0	0	2	CONTROL	PICTURE
p001511	0	1	0	0	0	5	0	1	0	0	0	1	0	0	0	1	1	0	1	0	0	0	0	0	0	0	0	0	0	0	0	0	0	0	0	0	0	0	2	CONTROL	PICTURE
p001538	0	0	0	0	0	2	0	1	0	0	1	0	0	0	0	0	0	0	0	0	0	0	0	0	0	0	0	0	0	0	0	0	0	0	0	0	0	0	2	CONTROL	PICTURE
p001522	0	0	0	0	0	1	0	1	0	0	0	0	0	0	0	0	0	0	0	0	0	0	0	0	0	0	0	0	0	0	0	0	0	0	0	0	0	0	2	CONTROL	PICTURE
p001516	0	1	0	0	0	4	0	1	0	0	0	1	0	0	0	0	0	1	1	0	0	0	0	0	0	0	0	0	0	0	0	0	0	0	0	0	0	0	2	CONTROL	PICTURE
p001552	1	1	0	0	0	10	3	2	0	0	0	2	1	0	0	0	1	0	1	0	0	0	0	0	0	0	0	0	0	0	0	0	0	0	0	0	0	0	2	CONTROL	PICTURE
p001524	0	1	0	0	0	6	1	1	0	0	1	1	0	0	0	0	0	1	1	0	0	0	0	0	0	0	0	0	0	0	0	0	0	0	0	0	0	0	2	CONTROL	PICTURE
p001497	0	1	0	0	0	5	0	1	0	0	0	1	1	0	0	0	0	0	2	0	0	0	0	0	0	0	0	0	0	0	0	0	0	0	0	0	0	0	2	CONTROL	PICTURE
p001539	1	0	1	0	0	9	1	2	0	0	0	0	1	1	0	0	1	0	1	0	0	1	0	0	0	0	0	0	0	0	0	0	0	0	0	0	0	0	2	CONTROL	PICTURE
p001531	0	1	0	0	0	12	1	1	0	0	0	1	1	0	0	0	2	2	4	0	0	0	0	0	0	0	0	0	0	0	0	0	0	0	0	0	0	0	2	CONTROL	PICTURE
p001489	0	0	0	0	0	3	0	1	0	0	0	0	1	0	0	0	0	0	1	0	0	0	0	0	0	0	0	0	0	0	0	0	0	0	0	0	0	0	2	CONTROL	PICTURE
p001505	0	1	0	0	0	6	0	1	0	0	0	1	0	0	0	0	0	1	2	0	0	0	0	0	0	0	0	0	0	0	0	0	0	0	0	0	0	0	2	CONTROL	PICTURE
p001521	0	0	0	0	0	2	0	1	0	0	1	0	0	0	0	0	0	0	0	0	0	0	0	0	0	0	0	0	0	0	0	0	0	0	0	0	0	0	2	CONTROL	PICTURE
p001558	0	2	0	1	0	8	1	1	0	0	0	1	1	0	0	0	0	0	2	0	0	1	0	0	0	0	0	0	0	0	0	0	0	0	0	0	0	0	2	CONTROL	PICTURE
p001542	0	1	3	0	0	18	3	3	1	0	0	0	1	3	0	0	2	1	1	0	0	1	0	0	0	0	0	0	0	0	0	0	0	0	0	0	0	0	2	CONTROL	PICTURE
p001555	0	1	1	0	0	10	0	2	0	0	0	1	1	0	1	0	0	0	3	0	0	0	0	0	0	0	0	0	0	0	0	0	0	0	0	0	0	0	2	CONTROL	PICTURE
p001526	0	0	0	0	0	2	0	1	0	0	1	0	0	0	0	0	0	0	0	0	0	0	0	0	0	0	0	0	0	0	0	0	0	0	0	0	0	0	2	CONTROL	PICTURE
p001549	0	0	1	0	0	10	1	2	0	0	0	2	1	0	0	0	1	0	1	0	0	0	0	0	0	0	0	0	0	0	0	0	0	0	0	0	0	0	2	CONTROL	PICTURE
p001544	0	2	0	0	0	9	1	1	0	0	0	2	0	0	0	0	2	0	1	0	0	0	0	0	0	0	0	0	0	0	0	0	0	0	0	0	0	0	2	CONTROL	PICTURE
p001518	0	1	0	0	0	7	1	2	1	0	0	1	0	0	0	0	0	0	1	0	0	0	0	0	0	0	0	0	1	0	0	0	0	0	0	0	0	0	2	CONTROL	PICTURE
p001512	0	2	0	0	0	10	2	2	1	0	0	2	1	0	0	0	0	0	1	0	0	0	0	0	0	0	0	0	1	0	0	0	0	0	0	0	0	0	2	CONTROL	PICTURE
p001560	0	1	0	0	0	9	0	2	1	0	0	1	1	0	0	0	0	1	3	0	0	0	0	0	0	0	0	0	0	0	0	0	0	0	0	0	0	0	2	CONTROL	PICTURE
p001501	0	0	1	0	0	5	0	1	0	0	0	1	1	0	0	0	0	1	1	0	0	0	0	0	0	0	0	0	0	0	0	0	0	0	0	0	0	0	2	CONTROL	PICTURE
p001547	0	1	0	0	0	6	1	2	0	0	0	1	0	0	0	0	0	0	0	0	0	0	0	0	0	0	0	0	1	0	0	0	0	0	0	0	0	0	2	CONTROL	PICTURE
p001557	0	0	0	0	0	5	1	2	0	0	0	0	0	0	0	0	0	0	0	0	0	0	0	0	0	0	0	0	0	0	0	0	0	0	0	0	0	0	2	CONTROL	PICTURE
p002096	0	1	0	0	0	10	1	2	0	0	0	1	1	0	0	0	1	2	2	0	0	0	0	0	0	0	0	0	0	0	0	0	0	0	0	0	0	0	3	CONTROL	PICTURE
p002091	0	0	1	0	1	12	2	2	0	0	0	1	2	0	0	1	0	1	3	0	0	0	0	0	0	0	0	0	0	0	0	0	0	0	0	0	0	0	3	CONTROL	PICTURE
p002097	0	1	0	0	0	2	0	1	0	0	0	1	0	0	0	0	0	0	0	0	0	0	0	0	0	0	0	0	0	0	0	0	0	0	0	0	0	0	3	CONTROL	PICTURE
p002098	0	1	0	0	0	4	0	1	0	0	0	1	0	0	0	0	0	1	1	0	0	0	0	0	0	0	0	0	0	0	0	0	0	0	0	0	0	0	3	CONTROL	PICTURE
p002100	0	0	2	3	0	15	2	2	1	0	0	3	3	0	0	0	0	1	3	0	0	0	0	0	0	0	0	0	0	0	0	0	0	0	0	0	0	0	3	CONTROL	PICTURE
p002094	0	0	1	0	0	12	0	2	1	0	0	2	3	0	0	0	0	2	2	0	0	0	0	0	0	0	0	0	0	0	0	0	0	0	0	0	0	0	3	CONTROL	PICTURE
p002093	0	0	2	0	0	9	1	2	1	0	0	2	1	0	0	0	0	0	2	0	0	0	0	0	0	0	0	0	0	0	0	0	0	0	0	0	0	0	3	CONTROL	PICTURE
p002099	0	1	0	0	0	2	0	1	0	0	0	1	0	0	0	0	0	0	0	0	0	0	0	0	0	0	0	0	0	0	0	0	0	0	0	0	0	0	3	CONTROL	PICTURE
p002095	1	0	0	2	0	9	2	1	0	0	0	1	1	0	0	0	1	0	1	0	0	1	0	0	0	0	0	0	0	0	0	0	0	0	0	0	0	0	3	CONTROL	PICTURE
p002092	0	0	1	0	0	7	2	1	0	0	0	1	1	0	0	0	0	1	1	0	0	0	0	0	0	0	0	0	0	0	0	0	0	0	0	0	0	0	3	CONTROL	PICTURE
p000324	0	1	0	0	0	6	0	1	0	0	0	1	1	0	0	0	0	1	2	0	0	0	0	0	0	0	0	0	0	0	0	0	0	0	0	0	0	0	4	ASD	PICTURE
p000329	0	0	0	0	0	3	0	1	0	0	0	0	0	0	0	0	0	1	1	0	0	0	0	0	0	0	0	0	0	0	0	0	0	0	0	0	0	0	4	ASD	PICTURE
p000333	1	0	0	0	0	5	0	1	0	0	0	1	0	0	0	0	1	0	1	0	0	0	0	0	0	0	0	0	0	0	0	0	0	0	0	0	0	0	4	ASD	PICTURE
p000326	0	1	1	0	0	11	1	2	0	0	0	2	2	0	0	0	0	0	1	0	0	0	0	0	0	0	0	0	0	0	0	0	0	0	0	0	0	0	4	ASD	PICTURE
p000332	0	1	0	0	0	6	0	1	0	0	0	1	1	0	0	0	0	1	1	0	0	0	0	0	0	0	0	0	0	0	0	0	0	0	0	0	0	0	4	ASD	PICTURE
p000328	0	1	0	0	0	5	0	1	0	0	0	1	0	0	0	0	0	1	2	0	0	0	0	0	0	0	0	0	0	0	0	0	0	0	0	0	0	0	4	ASD	PICTURE
p000323	0	1	1	0	0	7	1	1	0	0	0	1	0	0	0	0	0	0	1	0	0	1	0	0	0	0	0	0	0	0	0	0	0	0	0	0	0	0	4	ASD	PICTURE
p000321	0	1	1	0	0	7	1	1	0	0	0	1	0	0	0	0	0	1	2	0	0	0	0	0	0	0	0	1	0	0	0	0	0	0	0	0	0	0	4	ASD	PICTURE
p000318	1	1	0	0	0	7	0	2	1	0	0	2	0	0	0	1	0	0	0	0	0	0	0	0	0	0	0	0	0	0	0	0	0	0	0	0	0	0	4	ASD	PICTURE
p000325	0	1	0	0	0	3	0	1	0	0	0	1	1	0	0	0	0	0	0	0	0	0	0	0	0	0	0	0	0	0	0	0	0	0	0	0	0	0	4	ASD	PICTURE
p000331	0	1	0	0	0	4	0	1	0	0	0	1	0	0	0	0	0	0	1	0	0	0	0	0	0	0	0	0	0	0	0	0	0	0	0	0	0	0	4	ASD	PICTURE
p000315	0	0	0	0	0	2	0	1	0	0	0	0	0	0	0	1	0	0	0	0	0	0	0	0	0	0	0	0	0	0	0	0	0	0	0	0	0	0	4	ASD	PICTURE
p001733	0	1	0	0	0	4	0	1	0	0	0	1	0	0	0	0	0	1	1	0	0	0	0	0	0	0	0	0	0	0	0	0	0	0	0	0	0	0	5	CONTROL	PICTURE
p001729	0	3	0	0	0	11	0	3	0	0	0	3	2	0	0	0	0	0	2	0	0	0	0	0	0	0	0	0	0	0	0	0	0	0	0	0	0	0	5	CONTROL	PICTURE
p001735	0	1	0	0	0	3	0	1	0	0	0	1	0	0	0	0	0	0	1	0	0	0	0	0	0	0	0	0	0	0	0	0	0	0	0	0	0	0	5	CONTROL	PICTURE
p001749	0	0	0	0	0	3	0	1	0	0	0	0	0	0	0	0	1	0	0	0	0	0	0	0	0	0	0	0	0	0	0	0	0	0	0	0	0	0	5	CONTROL	PICTURE
p001732	0	1	0	0	0	4	0	1	0	0	0	1	0	0	0	0	0	1	1	0	0	0	0	0	0	0	0	0	0	0	0	0	0	0	0	0	0	0	5	CONTROL	PICTURE
p001730	0	1	0	0	0	4	0	1	0	0	0	1	0	0	0	0	0	1	1	0	0	0	0	0	0	0	0	0	0	0	0	0	0	0	0	0	0	0	5	CONTROL	PICTURE
p001736	0	1	0	0	0	6	0	1	0	0	0	1	0	0	0	0	0	2	2	0	0	0	0	0	0	0	0	0	0	0	0	0	0	0	0	0	0	0	5	CONTROL	PICTURE
p001737	0	0	1	0	0	3	0	1	0	0	0	1	0	0	0	0	0	0	1	0	0	0	0	0	0	0	0	0	0	0	0	0	0	0	0	0	0	0	5	CONTROL	PICTURE
p001734	0	1	0	0	0	3	0	1	0	0	0	1	0	0	0	0	0	0	1	0	0	0	0	0	0	0	0	0	0	0	0	0	0	0	0	0	0	0	5	CONTROL	PICTURE
p001731	0	1	0	0	0	4	0	1	0	0	0	1	0	0	0	0	0	1	1	0	0	0	0	0	0	0	0	0	0	0	0	0	0	0	0	0	0	0	5	CONTROL	PICTURE
p001743	0	0	0	0	0	4	0	1	0	0	0	0	0	0	0	0	1	1	1	0	0	0	0	0	0	0	0	0	0	0	0	0	0	0	0	0	0	0	5	CONTROL	PICTURE
p001727	0	2	0	1	0	9	0	1	0	0	0	2	1	0	0	0	1	1	2	0	0	0	0	0	0	0	0	0	0	0	0	0	0	0	0	0	0	0	5	CONTROL	PICTURE
p001637	0	0	0	0	0	2	0	1	0	0	0	0	0	0	0	0	0	0	0	0	0	0	0	0	0	0	0	0	0	0	0	0	0	0	0	0	0	0	6	CONTROL	PICTURE
p001622	0	0	0	0	0	2	0	1	0	0	0	0	0	0	0	0	0	0	0	0	0	0	0	0	0	0	0	0	0	0	0	0	0	0	0	0	0	0	6	CONTROL	PICTURE
p001634	0	0	0	0	0	2	0	1	0	0	0	0	0	0	0	0	0	0	0	0	0	0	0	0	0	0	0	0	0	0	0	0	0	0	0	0	0	0	6	CONTROL	PICTURE
p001629	0	1	0	0	0	3	0	1	0	0	0	1	0	0	0	0	0	0	0	0	0	0	0	0	0	0	0	0	0	0	0	0	0	0	0	0	0	0	6	CONTROL	PICTURE
p001624	0	0	0	0	0	3	0	1	0	0	0	0	1	0	0	0	0	0	1	0	0	0	0	0	0	0	0	0	0	0	0	0	0	0	0	0	0	0	6	CONTROL	PICTURE
p001640	0	0	0	0	0	2	0	1	0	0	0	0	0	0	0	0	0	0	0	0	0	0	0	0	0	0	0	0	0	0	0	0	0	0	0	0	0	0	6	CONTROL	PICTURE
p001921	0	0	0	0	0	2	0	1	0	0	0	0	0	0	0	0	0	0	1	0	0	0	0	0	0	0	0	0	0	0	0	0	0	0	0	0	0	0	7	CONTROL	PICTURE
p001918	0	0	0	0	0	6	0	2	0	0	0	0	1	0	0	1	0	1	1	0	0	0	0	0	0	0	0	0	0	0	0	0	0	0	0	0	0	0	7	CONTROL	PICTURE
p001920	0	0	0	0	0	3	0	1	0	0	0	0	1	0	0	0	0	0	1	0	0	0	0	0	0	0	0	0	0	0	0	0	0	0	0	0	0	0	7	CONTROL	PICTURE
p001916	1	0	0	0	0	8	0	1	0	0	0	1	1	0	0	0	1	1	2	0	0	0	0	0	0	0	0	0	0	0	0	0	0	0	0	0	0	0	7	CONTROL	PICTURE
p001924	0	1	0	0	0	3	0	1	0	0	0	1	0	0	0	0	0	0	0	0	0	0	0	0	0	0	0	0	0	0	0	0	0	0	0	0	0	0	7	CONTROL	PICTURE
p001923	0	1	0	0	0	8	0	2	0	0	0	1	1	0	0	0	1	0	2	0	0	0	0	0	0	0	0	0	0	0	0	0	0	0	0	0	0	0	7	CONTROL	PICTURE
p001912	0	0	0	0	0	2	0	1	0	0	1	0	0	0	0	0	0	0	0	0	0	0	0	0	0	0	0	0	0	0	0	0	0	0	0	0	0	0	7	CONTROL	PICTURE
p001917	0	0	0	0	0	3	0	1	0	0	0	0	1	0	0	0	0	0	1	0	0	0	0	0	0	0	0	0	0	0	0	0	0	0	0	0	0	0	7	CONTROL	PICTURE
p001915	0	0	1	0	0	11	0	3	0	0	0	1	1	0	0	1	0	1	3	0	0	0	0	0	0	0	0	0	1	0	0	0	0	0	0	0	0	0	7	CONTROL	PICTURE
p001927	0	0	0	0	0	2	0	1	0	0	1	0	0	0	0	0	0	0	0	0	0	0	0	0	0	0	0	0	0	0	0	0	0	0	0	0	0	0	7	CONTROL	PICTURE
p001919	0	0	0	0	0	8	0	2	0	0	0	0	2	0	0	0	0	2	1	0	0	0	0	0	0	0	0	0	0	0	0	0	0	0	0	0	0	0	7	CONTROL	PICTURE
p001922	0	0	0	0	0	4	0	1	0	0	0	0	1	0	0	0	1	0	1	0	0	0	0	0	0	0	0	0	0	0	0	0	0	0	0	0	0	0	7	CONTROL	PICTURE
p000990	0	2	0	0	0	10	0	2	0	0	0	2	0	0	0	0	1	0	2	0	0	0	0	0	0	0	0	0	0	0	0	0	0	0	0	0	0	0	8	ASD	PICTURE
p000994	0	3	0	0	0	10	0	3	0	0	0	3	0	0	0	0	0	1	2	0	0	0	0	0	0	0	0	0	0	0	0	0	0	0	0	0	0	0	8	ASD	PICTURE
p000995	0	1	0	0	0	15	2	2	0	0	2	1	3	0	0	0	0	2	2	0	0	0	0	0	0	0	0	0	0	0	0	0	0	0	0	0	0	0	8	ASD	PICTURE
p000987	0	0	1	0	0	5	1	1	0	0	0	1	1	0	0	0	0	0	1	0	0	0	0	0	0	0	0	0	0	0	0	0	0	0	0	0	0	0	8	ASD	PICTURE
p001010	1	2	2	3	0	25	2	4	1	0	0	2	6	0	0	0	0	1	2	0	0	1	0	1	0	0	0	0	0	1	0	0	0	0	0	0	0	0	8	ASD	PICTURE
p000991	0	1	0	0	0	7	0	1	0	0	0	1	0	0	0	0	0	2	3	0	0	0	0	0	0	0	0	0	0	0	0	0	0	0	0	0	0	0	8	ASD	PICTURE
p000997	1	0	0	0	0	4	0	1	0	0	0	1	0	0	0	0	0	0	2	0	0	0	0	0	0	0	0	0	0	0	0	0	0	0	0	0	0	0	8	ASD	PICTURE
p001016	0	0	0	0	0	3	0	1	0	0	0	0	0	0	0	0	0	0	0	0	0	0	0	0	0	0	0	0	0	0	0	0	0	0	0	0	0	0	8	ASD	PICTURE
p000999	0	0	1	0	0	6	1	1	0	0	0	1	0	0	0	0	0	0	3	0	0	0	0	0	0	0	0	0	0	0	0	0	0	0	0	0	0	0	8	ASD	PICTURE
p000993	0	1	2	0	0	15	1	2	1	0	0	2	1	0	0	0	0	1	3	0	0	1	0	0	0	0	0	0	0	0	0	0	0	0	0	0	0	0	8	ASD	PICTURE
p000996	0	2	0	0	0	17	1	2	0	0	0	2	2	0	0	0	1	3	5	0	0	0	0	0	0	0	0	0	0	0	0	0	0	0	0	0	0	0	8	ASD	PICTURE
p000989	1	1	1	0	0	17	2	4	0	0	0	2	1	0	0	0	0	2	3	0	0	0	0	1	0	0	0	0	0	0	0	0	0	0	0	0	0	0	8	ASD	PICTURE
p000992	0	1	0	0	0	8	1	1	0	0	0	1	0	0	0	0	0	1	3	0	0	0	0	0	0	0	0	0	0	0	0	0	0	0	0	0	0	0	8	ASD	PICTURE
p001008	0	0	0	0	0	2	0	1	0	0	0	0	0	0	0	0	0	0	0	0	0	0	0	0	0	0	0	0	0	0	0	0	0	0	0	0	0	0	8	ASD	PICTURE
p000998	0	1	0	0	0	5	1	1	0	0	0	1	0	0	0	0	0	0	2	0	0	0	0	0	0	0	0	0	0	0	0	0	0	0	0	0	0	0	8	ASD	PICTURE
p001013	2	0	2	0	1	18	2	2	0	0	0	1	4	1	1	0	0	1	3	0	0	0	0	0	0	0	0	0	0	2	0	0	0	0	0	0	0	0	8	ASD	PICTURE
p001005	0	0	1	1	0	11	0	3	1	0	0	2	2	0	0	0	0	0	1	0	0	0	0	0	0	0	0	0	0	0	0	0	0	0	0	0	0	0	8	ASD	PICTURE
p001015	1	0	1	1	0	9	2	2	1	0	0	2	1	0	0	0	0	0	1	0	0	0	0	0	0	0	0	0	0	0	0	0	0	0	0	0	0	0	8	ASD	PICTURE
p000986	1	0	0	0	0	5	1	1	0	0	0	1	0	0	0	0	0	0	1	0	0	0	0	0	0	0	0	0	0	0	0	0	0	0	0	0	0	0	8	ASD	PICTURE
p000988	0	1	0	0	0	7	0	1	0	0	1	1	1	0	0	0	0	1	1	0	0	0	0	0	0	0	0	0	1	0	0	0	0	0	0	0	0	0	8	ASD	PICTURE
p001001	0	1	1	0	0	13	1	4	0	0	1	3	0	0	0	0	0	0	2	0	0	0	0	0	0	0	0	0	0	0	0	0	0	0	0	0	0	0	8	ASD	PICTURE
p001014	0	1	1	0	0	12	0	2	1	0	0	1	4	0	0	0	1	0	1	0	0	0	0	0	0	0	0	0	0	0	0	0	1	0	0	0	0	0	8	ASD	PICTURE
p001006	1	1	1	2	0	27	1	5	3	0	0	2	6	0	0	0	0	1	4	0	0	0	0	0	0	0	0	0	0	0	0	0	1	0	0	0	0	0	8	ASD	PICTURE
p001002	1	0	1	0	0	10	2	1	0	0	0	1	2	0	1	0	0	1	2	0	0	0	0	0	0	0	0	0	0	0	0	0	0	0	0	0	0	0	8	ASD	PICTURE
p000985	0	0	1	0	0	7	0	1	0	0	0	1	1	0	0	0	0	0	1	0	0	0	0	2	0	0	0	0	0	0	0	0	0	0	0	0	0	0	8	ASD	PICTURE
p001000	1	1	1	0	0	17	3	4	0	0	0	1	1	1	1	0	0	0	3	0	0	0	0	0	0	0	0	0	0	0	0	0	0	0	0	0	0	0	8	ASD	PICTURE
p001012	1	0	1	1	0	14	0	2	1	0	0	1	2	0	0	0	1	1	4	0	0	0	0	1	0	0	0	0	0	0	0	0	0	0	0	0	0	0	8	ASD	PICTURE
p001003	0	0	0	0	0	2	0	1	0	0	0	0	0	0	0	0	0	0	0	0	0	0	0	0	0	0	0	0	0	0	0	0	0	0	0	0	0	0	8	ASD	PICTURE
p000380	0	0	0	0	0	2	0	1	0	0	0	0	0	0	0	0	0	0	1	0	0	0	0	0	0	0	0	0	0	0	0	0	0	0	0	0	0	0	9	ASD	PICTURE
p000393	0	1	0	0	0	5	1	1	0	0	0	0	0	1	0	0	1	0	1	0	0	0	0	0	0	0	0	0	0	0	0	0	0	0	0	0	0	0	9	ASD	PICTURE
p000390	0	1	2	0	0	13	0	2	0	0	0	0	1	2	1	0	1	0	1	0	0	0	0	0	0	0	0	0	1	0	0	0	0	0	0	0	0	0	9	ASD	PICTURE
p000382	0	0	0	0	0	2	0	1	0	0	0	0	0	0	0	0	0	0	0	0	0	0	0	0	0	0	0	0	0	0	0	0	0	0	0	0	0	0	9	ASD	PICTURE
p000398	0	1	0	0	0	4	1	1	0	0	0	1	0	0	0	0	0	0	1	0	0	0	0	0	0	0	0	0	0	0	0	0	0	0	0	0	0	0	9	ASD	PICTURE
p000416	0	0	0	0	0	2	0	1	0	0	0	0	0	0	0	0	0	0	0	0	0	0	0	0	0	0	0	0	0	0	0	0	0	0	0	0	0	0	9	ASD	PICTURE
p000384	0	0	0	0	0	4	0	1	0	0	0	0	2	0	0	0	0	0	1	0	0	0	0	0	0	0	0	0	0	0	0	0	0	0	0	0	0	0	9	ASD	PICTURE
p000387	0	0	0	0	0	3	0	1	0	0	0	0	0	0	0	0	0	1	1	0	0	0	0	0	0	0	0	0	0	0	0	0	0	0	0	0	0	0	9	ASD	PICTURE
p000397	0	0	0	0	0	6	1	2	0	0	0	0	0	0	0	0	1	0	2	0	0	0	0	0	0	0	0	0	0	0	0	0	0	0	0	0	0	0	9	ASD	PICTURE
p000402	0	0	0	0	0	2	0	1	0	0	0	0	0	0	0	0	0	0	1	0	0	0	0	0	0	0	0	0	0	0	0	0	0	0	0	0	0	0	9	ASD	PICTURE
p000388	0	0	0	0	0	2	0	1	0	0	0	0	0	0	0	0	0	0	1	0	0	0	0	0	0	0	0	0	0	0	0	0	0	0	0	0	0	0	9	ASD	PICTURE
p000395	0	0	0	0	0	2	0	1	0	0	1	0	0	0	0	0	0	0	0	0	0	0	0	0	0	0	0	0	0	0	0	0	0	0	0	0	0	0	9	ASD	PICTURE
p000450	0	0	0	0	0	2	0	1	0	0	1	0	0	0	0	0	0	0	0	0	0	0	0	0	0	0	0	0	0	0	0	0	0	0	0	0	0	0	9	ASD	PICTURE
p000418	0	1	1	0	0	5	0	1	0	0	0	0	0	1	1	0	0	0	0	0	0	0	0	0	0	0	0	0	0	0	0	0	0	0	0	0	0	0	9	ASD	PICTURE
p000389	0	0	0	0	0	2	0	1	0	0	0	0	0	0	0	0	0	0	0	0	0	0	0	0	0	0	0	0	0	0	0	0	0	0	0	0	0	0	9	ASD	PICTURE
p000412	0	1	0	0	0	8	1	1	0	0	0	1	0	0	0	0	1	0	2	0	0	0	0	0	0	0	0	0	1	0	0	0	0	0	0	0	0	0	9	ASD	PICTURE
p000385	0	0	0	0	0	7	0	2	0	0	1	0	0	0	0	0	0	1	2	0	0	0	0	0	0	0	0	0	0	0	0	0	0	0	0	0	0	0	9	ASD	PICTURE
p000405	0	0	0	0	0	2	0	1	0	0	0	0	0	0	0	0	0	0	0	0	0	0	0	0	0	0	0	0	0	0	0	0	0	0	0	0	0	0	9	ASD	PICTURE
p000590	0	0	0	0	0	3	0	1	0	0	0	0	0	0	0	0	0	0	0	1	0	0	0	0	0	0	0	0	0	0	0	0	0	0	0	0	0	0	10	ASD	PICTURE
p000580	0	1	0	0	0	8	0	1	0	0	0	1	1	0	0	0	1	1	3	0	0	0	0	0	0	0	0	0	0	0	0	0	0	0	0	0	0	0	10	ASD	PICTURE
p000593	0	0	0	0	0	10	0	1	0	0	0	0	1	0	0	0	0	2	3	0	0	1	0	0	0	0	0	0	0	0	0	0	0	0	0	0	0	0	10	ASD	PICTURE
p000536	0	1	1	0	0	8	0	2	0	0	0	1	0	0	0	0	0	1	1	0	0	2	0	0	0	0	0	0	1	0	0	0	0	0	0	0	0	0	10	ASD	PICTURE
p000583	0	1	0	0	0	4	0	1	0	0	0	1	0	0	0	0	0	1	1	0	0	0	0	0	0	0	0	0	0	0	0	0	0	0	0	0	0	0	10	ASD	PICTURE
p000535	1	0	0	1	0	6	0	1	0	0	0	1	2	0	0	0	0	0	1	0	0	0	0	0	0	0	0	0	0	0	0	0	0	0	0	0	0	0	10	ASD	PICTURE
p000579	0	0	0	0	0	2	0	1	0	0	0	0	0	0	0	0	0	0	0	0	0	0	0	0	0	0	0	0	0	0	0	0	0	0	0	0	0	0	10	ASD	PICTURE
p000604	0	0	0	0	0	2	0	1	0	0	1	0	0	0	0	0	0	0	0	0	0	0	0	0	0	0	0	0	0	0	0	0	0	0	0	0	0	0	10	ASD	PICTURE
p000586	0	0	0	0	0	16	0	3	0	0	0	0	1	0	0	0	1	4	6	0	0	0	0	0	0	0	0	0	0	0	0	0	0	0	0	0	0	0	10	ASD	PICTURE
p000550	0	1	2	0	0	13	0	2	1	0	0	2	1	0	0	0	0	2	3	0	0	1	0	0	0	0	0	0	0	0	0	0	0	0	0	0	0	0	10	ASD	PICTURE
p000537	0	0	0	0	0	2	0	1	0	0	0	0	0	0	0	0	1	0	0	0	0	0	0	0	0	0	0	0	0	0	0	0	0	0	0	0	0	0	10	ASD	PICTURE
p000599	0	1	0	0	0	15	0	2	1	0	0	0	2	0	0	0	0	4	4	0	0	1	0	0	0	0	0	0	0	0	0	0	0	0	0	0	0	0	10	ASD	PICTURE
p000577	0	1	0	0	0	6	0	1	0	0	0	1	0	0	0	0	1	1	2	0	0	0	0	0	0	0	0	0	0	0	0	0	0	0	0	0	0	0	10	ASD	PICTURE
p000597	0	0	0	0	0	3	0	1	0	0	0	0	1	0	0	0	0	1	0	0	0	0	0	0	0	0	0	0	0	0	0	0	0	0	0	0	0	0	10	ASD	PICTURE
p000601	0	0	0	0	0	3	0	1	0	0	0	0	0	0	0	0	1	1	0	0	0	0	0	0	0	0	0	0	0	0	0	0	0	0	0	0	0	0	10	ASD	PICTURE
p000545	0	0	0	0	0	2	0	1	0	0	0	0	0	0	0	0	0	0	1	0	0	0	0	0	0	0	0	0	0	0	0	0	0	0	0	0	0	0	10	ASD	PICTURE
p000554	0	0	0	0	0	4	1	2	0	0	0	0	0	0	0	0	0	0	0	0	0	0	0	0	0	0	0	0	0	0	0	0	0	0	0	0	0	0	10	ASD	PICTURE
p000596	0	0	1	0	0	3	0	1	0	0	0	1	0	0	0	0	0	0	0	0	0	0	0	0	0	0	0	0	0	0	0	0	0	0	0	0	0	0	10	ASD	PICTURE
p000540	0	0	0	0	0	6	1	2	0	0	0	0	1	0	0	0	0	1	1	0	0	0	0	0	0	0	0	0	0	0	0	0	0	0	0	0	0	0	10	ASD	PICTURE
p000113	0	0	0	0	0	2	0	1	0	0	0	0	0	0	0	0	0	0	1	0	0	0	0	0	0	0	0	0	0	0	0	0	0	0	0	0	0	0	11	ASD	PICTURE
p000132	0	1	0	0	0	4	0	1	0	0	0	1	0	0	0	0	0	1	1	0	0	0	0	0	0	0	0	0	0	0	0	0	0	0	0	0	0	0	11	ASD	PICTURE
p000115	0	0	0	0	0	2	0	1	0	0	0	0	0	0	0	0	0	0	1	0	0	0	0	0	0	0	0	0	0	0	0	0	0	0	0	0	0	0	11	ASD	PICTURE
p000117	0	0	0	0	0	3	0	1	0	0	0	0	0	0	0	1	0	0	1	0	0	0	0	0	0	0	0	0	0	0	0	0	0	0	0	0	0	0	11	ASD	PICTURE
p000149	0	0	0	0	0	2	0	1	0	0	0	0	0	0	0	0	0	0	0	0	0	0	0	0	0	0	0	0	0	0	0	0	0	0	0	0	0	0	11	ASD	PICTURE
p000139	1	0	0	0	0	4	0	1	0	0	0	1	0	0	0	0	0	1	1	0	0	0	0	0	0	0	0	0	0	0	0	0	0	0	0	0	0	0	11	ASD	PICTURE
p000129	0	0	1	0	0	6	1	2	0	0	1	1	0	0	0	0	0	0	1	0	0	0	0	0	0	0	0	0	0	0	0	0	0	0	0	0	0	0	11	ASD	PICTURE
p000144	0	0	0	0	0	2	0	1	0	0	0	0	0	0	0	0	0	0	0	0	0	0	0	0	0	0	0	0	0	0	1	0	0	0	0	0	0	0	11	ASD	PICTURE
p000122	0	0	0	0	0	6	0	2	0	0	0	0	0	0	0	0	0	2	2	0	0	0	0	0	0	0	0	0	0	0	0	0	0	0	0	0	0	0	11	ASD	PICTURE
p000136	0	0	0	0	0	2	0	1	0	0	0	0	0	0	0	0	0	0	0	0	0	0	0	0	0	0	0	0	0	0	0	0	0	0	0	0	0	0	11	ASD	PICTURE
p000141	0	0	1	0	0	6	0	1	0	0	0	1	0	0	0	0	1	1	1	0	0	0	0	0	0	0	0	0	0	0	0	0	0	0	0	0	0	0	11	ASD	PICTURE
p000119	0	0	0	0	0	3	0	1	0	0	0	0	0	0	0	0	1	0	1	0	0	0	0	0	0	0	0	0	0	0	0	0	0	0	0	0	0	0	11	ASD	PICTURE
p000725	0	1	1	0	0	4	0	1	0	0	0	0	0	0	0	0	0	0	1	0	0	1	0	1	0	0	0	0	0	0	0	0	0	0	0	0	0	0	12	ASD	PICTURE
p000872	0	0	0	0	0	3	0	1	0	0	0	0	0	0	0	0	0	1	1	0	0	0	0	0	0	0	0	0	0	0	0	0	0	0	0	0	0	0	12	ASD	PICTURE
p000719	0	1	0	0	0	5	0	1	0	0	0	1	0	0	0	0	0	1	1	0	0	0	0	0	0	0	0	0	0	0	0	0	0	0	0	0	0	0	12	ASD	PICTURE
p000737	0	0	0	0	0	2	0	1	0	0	0	0	0	0	0	0	0	0	0	0	0	0	0	0	0	0	0	0	0	0	0	0	0	0	0	0	0	0	12	ASD	PICTURE
p000750	0	0	0	0	0	2	0	1	0	0	0	0	0	0	0	0	0	0	0	0	0	0	0	0	0	0	0	0	0	0	0	0	0	0	0	0	0	0	12	ASD	PICTURE
p000801	0	2	0	0	0	11	0	2	1	0	0	1	0	1	0	1	0	1	2	0	0	0	0	0	0	0	0	0	0	0	0	0	0	0	0	0	0	0	12	ASD	PICTURE
p000743	0	2	0	0	0	11	2	2	0	0	0	2	0	0	0	0	1	0	1	0	0	0	0	0	0	0	0	0	0	0	0	0	0	0	0	0	0	0	12	ASD	PICTURE
p000759	0	1	0	0	0	3	0	1	0	0	0	0	0	1	0	0	1	0	0	0	0	0	0	0	0	0	0	0	0	0	0	0	0	0	0	0	0	0	12	ASD	PICTURE
p000804	1	0	0	0	1	9	2	2	0	0	0	1	0	0	0	0	0	0	0	0	0	0	0	0	0	0	0	0	1	0	0	0	0	0	0	0	0	0	12	ASD	PICTURE
p000779	0	0	1	0	0	3	0	1	0	0	0	1	1	0	0	0	0	0	0	0	0	0	0	0	0	0	0	0	0	0	0	0	0	0	0	0	0	0	12	ASD	PICTURE
p000868	0	0	0	0	0	2	0	1	0	0	1	0	0	0	0	0	0	0	0	0	0	0	0	0	0	0	0	0	0	0	0	0	0	0	0	0	0	0	12	ASD	PICTURE
p000783	0	0	0	0	0	2	0	1	0	0	0	0	1	0	0	0	0	0	0	0	0	0	0	0	0	0	0	0	0	0	0	0	0	0	0	0	0	0	12	ASD	PICTURE
p000722	0	1	1	0	0	5	0	1	0	0	0	0	0	0	0	0	1	0	0	0	0	1	0	1	0	0	0	0	0	0	0	0	0	0	0	0	0	0	12	ASD	PICTURE
p000775	0	1	0	0	0	3	0	1	0	0	0	1	0	0	0	0	0	0	0	0	0	0	0	0	0	0	0	0	0	0	0	0	0	0	0	0	0	0	12	ASD	PICTURE
p000795	0	0	0	0	0	3	0	1	0	0	0	0	0	0	0	0	0	1	1	0	0	0	0	0	0	0	0	0	0	0	0	0	0	0	0	0	0	0	12	ASD	PICTURE
p000745	0	0	0	0	0	2	0	1	0	0	0	0	0	0	0	0	0	0	0	0	0	0	0	0	0	0	0	0	0	0	0	0	0	0	0	0	0	0	12	ASD	PICTURE
p000740	0	0	0	0	0	2	0	1	0	0	0	0	0	0	0	0	0	0	0	0	0	0	0	0	0	0	0	0	0	0	0	0	0	0	0	0	0	0	12	ASD	PICTURE
p000763	0	1	1	0	0	7	0	2	0	0	0	0	0	1	0	0	0	0	0	0	0	1	0	0	0	0	0	0	0	0	0	0	0	0	0	0	0	0	12	ASD	PICTURE
p000798	0	0	0	0	0	3	0	1	0	0	0	0	0	0	0	0	0	1	1	0	0	0	0	0	0	0	0	0	0	0	0	0	0	0	0	0	0	0	12	ASD	PICTURE
p000766	0	0	0	0	0	2	0	1	0	0	0	0	0	0	0	0	0	0	0	0	0	0	0	0	0	0	0	0	0	0	0	0	0	0	0	0	0	0	12	ASD	PICTURE
p000862	0	1	1	0	0	7	1	2	0	0	0	2	0	0	0	0	0	0	0	0	0	0	0	0	0	0	0	0	0	0	0	0	0	0	0	0	0	0	12	ASD	PICTURE
p000864	0	0	0	0	0	2	0	1	0	0	0	0	0	0	0	0	0	0	0	0	0	0	0	0	0	0	0	0	0	0	0	0	0	0	0	0	0	0	12	ASD	PICTURE
p000716	0	0	0	0	0	2	0	1	0	0	0	0	0	0	0	0	0	0	0	0	0	0	0	0	0	0	0	0	0	0	0	0	0	0	0	0	0	0	12	ASD	PICTURE
p000721	0	0	1	0	0	3	0	1	0	0	0	1	0	0	0	0	0	0	0	0	0	0	0	0	0	0	0	0	0	0	0	0	0	0	0	0	0	0	12	ASD	PICTURE
p000773	0	0	0	0	0	2	0	1	0	0	0	0	0	0	0	0	0	0	0	0	0	0	0	0	0	0	0	0	0	0	0	0	0	0	0	0	0	0	12	ASD	PICTURE
p000754	0	0	0	0	0	2	0	1	0	0	0	0	0	0	0	0	0	0	0	0	0	0	0	0	0	0	0	0	0	0	0	0	0	0	0	0	0	0	12	ASD	PICTURE
p000755	0	0	0	0	0	3	0	1	0	0	0	0	0	0	0	0	0	0	1	0	0	0	0	0	0	0	0	0	0	0	0	0	0	0	0	0	0	0	12	ASD	PICTURE
p000866	0	0	0	0	0	2	0	1	0	0	0	0	0	0	0	0	0	0	0	0	0	0	0	0	0	0	0	0	0	0	0	0	0	0	0	0	0	0	12	ASD	PICTURE
p000713	0	0	0	0	0	3	0	1	0	0	0	0	0	0	0	0	0	1	1	0	0	0	0	0	0	0	0	0	0	0	0	0	0	0	0	0	0	0	12	ASD	PICTURE
p000769	0	1	1	0	0	4	0	1	0	0	0	1	1	0	0	0	0	0	0	0	0	1	0	0	0	0	0	0	0	0	0	0	0	0	0	0	0	0	12	ASD	PICTURE
p000752	0	0	0	0	0	2	0	1	0	0	0	0	0	0	0	0	0	0	0	0	0	0	0	0	0	0	0	0	0	0	0	0	0	0	0	0	0	0	12	ASD	PICTURE
p000726	0	1	0	0	0	5	0	1	0	0	0	0	0	0	0	0	0	2	1	0	0	1	0	0	0	0	0	0	0	0	0	0	0	0	0	0	0	0	12	ASD	PICTURE
p000748	0	0	0	0	0	2	0	1	0	0	0	0	0	0	0	0	0	0	0	0	0	0	0	0	0	0	0	0	0	0	0	0	0	0	0	0	0	0	12	ASD	PICTURE
p000876	0	0	0	0	0	2	0	1	0	0	0	0	0	0	0	0	0	0	0	0	0	0	0	0	0	0	0	0	0	0	0	0	0	0	0	0	0	0	12	ASD	PICTURE
p000789	1	1	0	0	0	5	0	1	0	0	0	2	0	0	0	0	1	0	1	0	0	0	0	0	0	0	0	0	0	0	0	0	0	0	0	0	0	0	12	ASD	PICTURE
p000728	0	1	0	0	0	4	0	1	0	0	0	0	0	0	0	0	0	1	1	0	0	1	0	0	0	0	0	0	0	0	0	0	0	0	0	0	0	0	12	ASD	PICTURE
p000793	0	0	0	0	0	2	0	1	0	0	0	0	0	0	0	0	0	0	0	0	0	0	0	0	0	0	0	0	0	0	0	0	0	0	0	0	0	0	12	ASD	PICTURE
p000806	1	1	0	0	1	11	1	2	2	0	0	1	0	1	0	0	0	0	1	0	0	0	0	0	0	0	0	0	1	0	0	0	0	0	0	0	0	0	12	ASD	PICTURE
p000870	0	0	0	0	0	2	0	1	0	0	0	0	0	0	0	0	0	0	0	0	0	0	0	0	0	0	0	0	0	0	0	0	0	0	0	0	0	0	12	ASD	PICTURE
p000879	0	0	0	0	0	7	0	2	0	0	0	0	3	0	0	0	1	1	0	0	0	0	0	0	0	0	0	0	0	0	0	0	0	0	0	0	0	0	12	ASD	PICTURE
p001696	0	0	0	0	0	2	0	1	0	0	0	0	0	0	0	0	0	0	1	0	0	0	0	0	0	0	0	0	0	0	0	0	0	0	0	0	0	0	13	CONTROL	PICTURE
p001668	0	1	0	0	0	6	1	1	0	0	0	1	0	0	0	0	0	1	2	0	0	0	0	0	0	0	0	0	0	0	0	0	0	0	0	0	0	0	13	CONTROL	PICTURE
p001680	0	1	0	0	0	5	1	1	0	0	0	1	0	0	0	0	0	0	1	0	0	0	0	0	0	0	0	0	0	0	0	0	0	0	0	0	0	0	13	CONTROL	PICTURE
p001665	0	1	0	0	0	3	0	1	0	0	0	1	0	0	0	0	0	0	1	0	0	0	0	0	0	0	0	0	0	0	0	0	0	0	0	0	0	0	13	CONTROL	PICTURE
p001712	0	1	0	0	0	5	0	1	1	0	0	1	1	0	0	0	0	0	1	0	0	0	0	0	0	0	0	0	0	0	0	0	0	0	0	0	0	0	13	CONTROL	PICTURE
p001666	0	1	2	0	0	11	0	3	0	0	0	3	0	0	0	0	1	0	3	0	0	0	0	0	0	0	0	0	0	0	0	0	0	0	0	0	0	0	13	CONTROL	PICTURE
p001669	0	0	0	0	0	3	1	1	0	0	0	0	0	0	0	0	0	0	1	0	0	0	0	0	0	0	0	0	0	0	0	0	0	0	0	0	0	0	13	CONTROL	PICTURE
p001662	0	0	0	0	0	2	0	1	0	0	0	0	0	0	0	0	0	0	1	0	0	0	0	0	0	0	0	0	0	0	0	0	0	0	0	0	0	0	13	CONTROL	PICTURE
p001679	0	1	0	0	0	5	1	1	0	0	0	1	0	0	0	0	0	0	2	0	0	0	0	0	0	0	0	0	0	0	0	0	0	0	0	0	0	0	13	CONTROL	PICTURE
p001671	0	1	0	0	0	4	1	1	0	0	0	1	0	0	0	0	0	1	0	0	0	0	0	0	0	0	0	0	0	0	0	0	0	0	0	0	0	0	13	CONTROL	PICTURE
p001681	0	1	0	0	0	4	1	1	0	0	0	1	0	0	0	0	0	0	1	0	0	0	0	0	0	0	0	0	0	0	0	0	0	0	0	0	0	0	13	CONTROL	PICTURE
p001677	0	0	0	0	0	3	0	1	0	0	0	0	0	0	0	0	0	1	1	0	0	0	0	0	0	0	0	0	0	0	0	0	0	0	0	0	0	0	13	CONTROL	PICTURE
p001664	0	2	0	0	0	13	0	1	0	0	0	2	3	0	0	0	1	2	3	0	0	0	0	0	0	0	0	0	0	0	0	0	0	0	0	0	0	0	13	CONTROL	PICTURE
p001660	0	1	0	0	0	3	0	1	0	0	0	1	0	0	0	0	0	0	1	0	0	0	0	0	0	0	0	0	0	0	0	0	0	0	0	0	0	0	13	CONTROL	PICTURE
p001675	0	0	0	0	0	2	0	1	0	0	1	0	0	0	0	0	0	0	0	0	0	0	0	0	0	0	0	0	0	0	0	0	0	0	0	0	0	0	13	CONTROL	PICTURE
p001688	0	0	1	0	0	5	1	1	0	0	0	1	1	0	0	0	0	0	1	0	0	0	0	0	0	0	0	0	0	0	0	0	0	0	0	0	0	0	13	CONTROL	PICTURE
p001702	0	0	0	1	0	4	1	1	0	0	0	0	0	0	0	0	0	1	1	0	0	0	0	0	0	0	0	0	0	0	0	0	0	0	0	0	0	0	13	CONTROL	PICTURE
p001682	0	0	1	0	0	5	1	1	0	0	0	1	0	0	0	0	0	0	2	0	0	0	0	0	0	0	0	0	0	0	0	0	0	0	0	0	0	0	13	CONTROL	PICTURE
p001670	0	1	0	0	0	3	1	1	0	0	0	1	0	0	0	0	0	0	0	0	0	0	0	0	0	0	0	0	0	0	0	0	0	0	0	0	0	0	13	CONTROL	PICTURE
p001709	0	0	0	0	0	2	0	1	0	0	0	0	0	0	0	0	0	0	1	0	0	0	0	0	0	0	0	0	0	0	0	0	0	0	0	0	0	0	13	CONTROL	PICTURE
p001701	0	0	0	0	0	2	0	1	0	0	0	0	0	0	0	0	0	0	0	0	0	0	0	0	0	0	0	0	0	0	0	0	0	0	0	0	0	0	13	CONTROL	PICTURE
p001667	0	0	0	0	0	2	1	1	0	0	0	0	0	0	0	0	0	0	0	0	0	0	0	0	0	0	0	0	0	0	0	0	0	0	0	0	0	0	13	CONTROL	PICTURE
p001683	0	1	0	0	0	6	1	1	0	0	0	1	0	0	0	0	0	1	2	0	0	0	0	0	0	0	0	0	0	0	0	0	0	0	0	0	0	0	13	CONTROL	PICTURE
p002196	0	1	0	0	0	2	0	1	0	0	0	1	0	0	0	0	0	0	0	0	0	0	0	0	0	0	0	0	0	0	0	0	0	0	0	0	0	0	14	CONTROL	PICTURE
p002217	0	1	0	0	0	3	0	1	0	0	0	1	0	0	0	0	0	0	1	0	0	0	0	0	0	0	0	0	0	0	0	0	0	0	0	0	0	0	14	CONTROL	PICTURE
p002194	3	2	3	0	0	32	3	5	2	0	0	4	2	1	0	1	2	2	5	0	0	3	0	0	0	0	0	0	0	0	0	0	0	0	0	0	0	0	14	CONTROL	PICTURE
p002213	0	1	0	0	0	3	0	1	0	0	0	1	0	0	0	0	0	0	0	0	0	0	0	0	0	0	0	0	0	0	0	0	0	0	0	0	0	0	14	CONTROL	PICTURE
p002205	0	0	2	1	0	9	0	1	0	0	0	1	2	0	0	0	0	1	2	0	0	1	0	1	0	0	0	0	0	0	0	0	0	0	0	0	0	0	14	CONTROL	PICTURE
p002198	0	1	0	0	0	3	0	1	0	0	0	1	0	0	0	0	0	0	0	0	0	0	0	0	0	0	0	0	0	0	0	0	0	0	0	0	0	0	14	CONTROL	PICTURE
p002195	0	0	1	0	0	5	0	1	0	0	0	1	1	0	0	0	1	0	1	0	0	0	0	0	0	0	0	0	0	0	0	0	0	0	0	0	0	0	14	CONTROL	PICTURE
p002187	1	0	0	0	0	3	0	1	0	0	0	0	0	0	0	0	0	0	0	0	0	1	0	0	0	0	0	0	1	0	0	0	0	0	0	0	0	0	14	CONTROL	PICTURE
p002201	0	0	2	0	0	7	1	2	0	0	0	2	0	0	0	0	0	0	0	0	0	0	0	1	0	0	0	0	0	0	0	0	0	0	0	0	0	0	14	CONTROL	PICTURE
p002192	0	1	3	0	0	18	1	5	1	0	0	1	2	1	0	0	0	1	1	0	0	1	0	2	0	0	0	0	0	0	0	0	0	0	0	0	0	0	14	CONTROL	PICTURE
p002203	0	0	0	0	0	3	0	1	0	0	0	0	1	0	0	0	0	0	1	0	0	0	0	0	0	0	0	0	0	0	0	0	0	0	0	0	0	0	14	CONTROL	PICTURE
p002199	1	0	0	1	0	6	1	1	0	0	0	1	0	0	0	0	0	0	1	0	0	1	0	0	0	0	0	0	0	0	0	0	0	0	0	0	0	0	14	CONTROL	PICTURE
p002215	0	1	0	0	0	2	0	1	0	0	0	1	0	0	0	0	0	0	0	0	0	0	0	0	0	0	0	0	0	0	0	0	0	0	0	0	0	0	14	CONTROL	PICTURE
p002208	1	0	0	0	0	2	0	1	0	0	0	1	0	0	0	0	0	0	0	0	0	0	0	0	0	0	0	0	0	0	0	0	0	0	0	0	0	0	14	CONTROL	PICTURE
p002219	0	0	1	1	0	4	1	1	0	0	0	1	1	0	0	0	0	0	0	0	0	0	0	0	0	0	0	0	0	0	0	0	0	0	0	0	0	0	14	CONTROL	PICTURE
p002212	0	1	0	0	0	4	0	1	0	0	0	1	0	0	0	0	0	1	1	0	0	0	0	0	0	0	0	0	0	0	0	0	0	0	0	0	0	0	14	CONTROL	PICTURE
p002193	0	0	0	0	0	3	0	1	1	0	0	0	0	0	0	0	0	0	0	0	0	0	0	0	0	0	0	0	0	0	0	0	0	0	0	0	0	0	14	CONTROL	PICTURE
p002197	0	1	0	0	0	2	0	1	0	0	0	1	0	0	0	0	0	0	0	0	0	0	0	0	0	0	0	0	0	0	0	0	0	0	0	0	0	0	14	CONTROL	PICTURE
p002216	0	1	0	0	0	4	0	1	0	0	0	1	0	0	0	0	0	1	1	0	0	0	0	0	0	0	0	0	0	0	0	0	0	0	0	0	0	0	14	CONTROL	PICTURE
p001987	0	0	0	0	0	2	0	1	0	0	0	0	0	0	0	0	0	0	0	0	0	0	0	0	0	0	0	0	0	0	0	0	0	0	0	0	0	0	15	CONTROL	PICTURE
p001979	0	0	0	0	0	6	0	2	0	0	0	0	0	0	0	0	0	1	3	0	0	0	0	0	0	0	0	0	0	0	0	0	0	0	0	0	0	0	15	CONTROL	PICTURE
p001975	0	0	1	0	0	8	0	1	0	0	0	1	1	0	0	0	1	0	2	0	0	0	0	1	0	0	0	0	0	0	0	0	0	0	0	0	0	0	15	CONTROL	PICTURE
p001977	0	0	0	0	0	5	0	1	0	0	0	0	2	0	0	0	0	1	1	0	0	0	0	0	0	0	0	0	0	0	0	0	0	0	0	0	0	0	15	CONTROL	PICTURE
p001983	1	0	0	1	0	5	0	1	0	0	0	0	0	0	0	0	0	1	1	0	0	0	0	0	0	1	0	0	0	0	0	0	0	0	0	0	0	0	15	CONTROL	PICTURE
p001978	0	0	2	0	0	10	2	2	1	0	0	2	0	0	0	1	0	0	2	0	0	0	0	0	0	0	0	0	0	0	0	0	0	0	0	0	0	0	15	CONTROL	PICTURE
p001980	0	6	1	0	0	41	2	9	0	0	0	1	1	1	0	0	2	7	9	0	0	0	0	0	0	5	0	0	0	0	0	0	0	0	0	0	0	0	15	CONTROL	PICTURE
p001173	1	0	0	0	0	3	1	1	0	0	0	1	0	0	0	0	0	0	0	0	0	0	0	0	0	0	0	0	0	0	0	0	0	0	0	0	0	0	16	ASD	PICTURE
p001177	0	1	0	0	0	3	0	1	0	0	0	1	0	0	0	0	0	0	1	0	0	0	0	0	0	0	0	0	0	0	0	0	0	0	0	0	0	0	16	ASD	PICTURE
p001186	0	0	1	0	0	3	0	1	0	0	0	1	0	0	0	0	0	0	1	0	0	0	0	0	0	0	0	0	0	0	0	0	0	0	0	0	0	0	16	ASD	PICTURE
p001197	0	0	0	0	0	3	1	1	0	0	0	0	0	0	0	0	0	0	0	0	0	0	0	0	0	0	0	0	0	0	0	0	0	0	0	0	0	0	16	ASD	PICTURE
p001179	1	0	0	0	0	3	0	1	0	0	0	1	0	0	0	0	0	0	1	0	0	0	0	0	0	0	0	0	0	0	0	0	0	0	0	0	0	0	16	ASD	PICTURE
p001193	0	0	0	0	0	3	1	1	0	0	0	0	0	0	0	0	0	0	1	0	0	0	0	0	0	0	0	0	0	0	0	0	0	0	0	0	0	0	16	ASD	PICTURE
p001181	0	1	0	0	0	2	0	1	0	0	0	1	0	0	0	0	0	0	0	0	0	0	0	0	0	0	0	0	0	0	0	0	0	0	0	0	0	0	16	ASD	PICTURE
p001210	0	0	0	0	0	5	0	1	0	0	0	0	2	0	0	0	1	0	1	0	0	0	0	0	0	0	0	0	0	0	0	0	0	0	0	0	0	0	16	ASD	PICTURE
p001178	0	0	0	0	0	2	0	1	0	0	0	0	0	0	0	0	0	0	1	0	0	0	0	0	0	0	0	0	0	0	0	0	0	0	0	0	0	0	16	ASD	PICTURE
p001195	0	0	0	0	0	3	0	1	0	0	0	0	1	0	0	0	0	0	1	0	0	0	0	0	0	0	0	0	0	0	0	0	0	0	0	0	0	0	16	ASD	PICTURE
p001183	0	0	0	0	0	2	0	1	0	0	0	0	0	0	0	0	0	0	1	0	0	0	0	0	0	0	0	0	0	0	0	0	0	0	0	0	0	0	16	ASD	PICTURE
p001201	0	0	1	0	0	3	0	1	0	0	0	1	0	0	0	0	0	0	1	0	0	0	0	0	0	0	0	0	0	0	0	0	0	0	0	0	0	0	16	ASD	PICTURE
p001190	0	0	0	0	0	3	0	1	0	0	0	0	1	0	0	0	0	0	1	0	0	0	0	0	0	0	0	0	0	0	0	0	0	0	0	0	0	0	16	ASD	PICTURE
p001204	0	1	0	0	0	5	0	1	0	0	0	1	0	0	0	0	0	1	0	0	0	0	0	0	0	0	0	0	0	0	0	0	0	0	0	0	0	0	16	ASD	PICTURE
p001208	0	0	1	0	0	4	0	1	0	0	0	1	1	0	0	0	0	0	1	0	0	0	0	0	0	0	0	0	0	0	0	0	0	0	0	0	0	0	16	ASD	PICTURE
p001174	0	0	0	0	0	2	0	1	0	0	0	0	0	0	0	0	0	0	1	0	0	0	0	0	0	0	0	0	0	0	0	0	0	0	0	0	0	0	16	ASD	PICTURE
p001187	0	0	0	0	0	2	0	1	0	0	0	0	0	0	0	0	0	0	1	0	0	0	0	0	0	0	0	0	0	0	0	0	0	0	0	0	0	0	16	ASD	PICTURE
p001175	0	0	1	0	0	3	0	1	0	0	0	1	0	0	0	0	0	0	1	0	0	0	0	0	0	0	0	0	0	0	0	0	0	0	0	0	0	0	16	ASD	PICTURE
p001172	0	0	0	0	0	2	0	1	0	0	0	1	0	0	0	0	0	0	0	0	0	0	0	0	0	0	0	0	0	0	0	0	0	0	0	0	0	0	16	ASD	PICTURE
p001185	0	0	0	0	0	2	0	1	0	0	0	0	0	0	0	0	0	0	0	0	0	0	0	0	0	0	0	0	0	0	0	0	0	0	0	0	0	0	16	ASD	PICTURE
p001192	0	0	0	0	0	4	0	2	0	0	0	0	0	0	0	0	0	0	2	0	0	0	0	0	0	0	0	0	0	0	0	0	0	0	0	0	0	0	16	ASD	PICTURE
p001202	0	0	0	0	0	3	0	1	0	0	0	0	1	0	0	0	0	0	1	0	0	0	0	0	0	0	0	0	0	0	0	0	0	0	0	0	0	0	16	ASD	PICTURE
p001203	0	1	0	0	0	3	0	1	0	0	0	1	0	0	0	0	0	0	1	0	0	0	0	0	0	0	0	0	0	0	0	0	0	0	0	0	0	0	16	ASD	PICTURE
p001212	0	0	0	1	0	4	0	1	0	0	0	0	1	0	0	0	0	1	1	0	0	0	0	0	0	0	0	0	0	0	0	0	0	0	0	0	0	0	16	ASD	PICTURE
p002068	0	0	0	0	0	5	1	1	0	0	0	0	0	0	0	0	0	0	0	0	0	0	0	0	0	0	0	0	0	0	0	0	0	0	0	0	0	0	17	CONTROL	PICTURE
p002052	0	2	0	0	0	9	0	1	0	0	0	2	0	0	0	0	1	2	3	0	0	0	0	0	0	0	0	0	0	0	0	0	0	0	0	0	0	0	17	CONTROL	PICTURE
p002050	0	1	0	0	0	4	0	1	0	0	0	1	0	0	0	0	0	1	1	0	0	0	0	0	0	0	0	0	0	0	0	0	0	0	0	0	0	0	17	CONTROL	PICTURE
p002044	0	0	1	0	0	3	0	1	0	0	0	1	0	0	0	0	0	0	1	0	0	0	0	0	0	0	0	0	0	0	0	0	0	0	0	0	0	0	17	CONTROL	PICTURE
p002059	0	1	0	0	0	4	0	1	0	0	0	1	0	0	0	0	0	0	2	0	0	0	0	0	0	0	0	0	0	0	0	0	0	0	0	0	0	0	17	CONTROL	PICTURE
p002060	0	1	0	0	0	3	0	1	0	0	0	1	0	0	0	0	0	0	1	0	0	0	0	0	0	0	0	0	0	0	0	0	0	0	0	0	0	0	17	CONTROL	PICTURE
p002062	0	0	0	1	0	4	1	1	0	0	0	0	2	0	0	0	0	0	0	0	0	0	0	0	0	0	0	0	0	0	0	0	0	0	0	0	0	0	17	CONTROL	PICTURE
p002058	0	1	0	0	0	3	0	1	0	0	0	1	0	0	0	0	0	0	0	0	0	0	0	0	0	0	0	0	0	0	0	0	0	0	0	0	0	0	17	CONTROL	PICTURE
p002072	0	0	0	0	0	2	0	1	0	0	0	0	0	0	0	0	0	0	0	0	0	0	0	0	0	0	0	0	0	0	0	0	0	0	0	0	0	0	17	CONTROL	PICTURE
p002051	0	1	0	0	0	4	0	1	0	0	0	1	0	0	0	0	0	1	1	0	0	0	0	0	0	0	0	0	0	0	0	0	0	0	0	0	0	0	17	CONTROL	PICTURE
p002064	0	0	1	0	0	7	0	1	0	0	0	1	1	0	0	0	1	1	2	0	0	0	0	0	0	0	0	0	0	0	0	0	0	0	0	0	0	0	17	CONTROL	PICTURE
p002053	0	1	0	0	0	2	0	1	0	0	0	1	0	0	0	0	0	0	0	0	0	0	0	0	0	0	0	0	0	0	0	0	0	0	0	0	0	0	17	CONTROL	PICTURE
p002035	0	0	0	0	0	3	0	1	0	0	0	0	0	0	0	0	0	1	1	0	0	0	0	0	0	0	0	0	0	0	0	0	0	0	0	0	0	0	17	CONTROL	PICTURE
p002071	0	0	2	0	0	9	0	2	0	0	0	1	1	1	0	0	0	0	1	0	0	0	0	1	0	0	0	0	0	0	0	0	0	0	0	0	0	0	17	CONTROL	PICTURE
p002056	0	1	0	0	0	7	0	1	0	0	0	1	1	0	0	0	0	1	2	0	0	0	0	0	0	0	0	0	0	0	0	0	0	0	0	0	0	0	17	CONTROL	PICTURE
p002048	1	0	0	1	0	5	0	1	0	0	0	1	1	0	0	0	0	0	1	0	0	0	0	0	0	0	0	0	0	0	0	0	0	0	0	0	0	0	17	CONTROL	PICTURE
p002045	0	1	0	0	0	7	1	1	0	0	0	1	0	0	0	0	0	1	2	0	0	0	0	0	0	0	0	0	1	0	0	0	0	0	0	0	0	0	17	CONTROL	PICTURE
p002069	0	0	1	0	0	6	1	1	0	0	0	0	0	0	1	0	0	0	1	0	0	0	0	0	0	0	0	0	0	0	0	0	0	0	0	0	0	0	17	CONTROL	PICTURE
p002057	0	1	0	0	0	5	0	1	0	0	0	1	0	0	0	0	0	1	2	0	0	0	0	0	0	0	0	0	0	0	0	0	0	0	0	0	0	0	17	CONTROL	PICTURE
p002046	1	1	1	0	0	19	0	3	1	0	0	2	3	1	0	1	0	2	4	0	0	0	0	0	0	0	0	0	1	0	0	0	0	0	0	0	0	0	17	CONTROL	PICTURE
p002041	0	0	1	0	0	6	1	1	0	0	0	1	0	0	0	0	1	0	2	0	0	0	0	0	0	0	0	0	0	0	0	0	0	0	0	0	0	0	17	CONTROL	PICTURE
p002043	1	0	1	1	0	6	0	1	0	0	0	1	0	0	0	0	0	1	2	0	0	0	0	0	0	0	0	0	0	1	0	0	0	0	0	0	0	0	17	CONTROL	PICTURE
p002066	0	0	0	0	0	7	0	1	0	0	0	0	2	0	0	0	0	1	2	0	0	0	0	0	0	0	0	0	0	0	0	0	0	0	0	0	0	0	17	CONTROL	PICTURE
p002054	2	0	0	0	1	21	1	4	0	0	0	1	3	0	0	0	1	1	3	0	0	0	0	0	0	0	0	0	2	1	0	0	0	0	0	0	0	0	17	CONTROL	PICTURE
p002049	0	1	0	0	0	2	0	1	0	0	0	1	0	0	0	0	0	0	0	0	0	0	0	0	0	0	0	0	0	0	0	0	0	0	0	0	0	0	17	CONTROL	PICTURE
p002075	0	0	0	0	0	3	0	1	0	0	0	0	0	0	0	0	0	0	0	0	0	0	0	0	0	0	0	0	0	0	0	0	0	0	0	0	0	0	17	CONTROL	PICTURE
p002070	0	1	0	0	0	5	0	1	0	0	0	1	1	0	0	0	0	0	1	0	0	0	0	0	0	0	0	0	0	0	0	0	0	0	0	0	0	0	17	CONTROL	PICTURE
p002039	0	0	1	1	0	9	0	1	0	0	0	1	2	0	0	0	0	1	2	0	0	0	0	1	0	0	0	0	0	0	0	0	0	0	0	0	0	0	17	CONTROL	PICTURE
p002042	0	1	0	0	0	8	1	2	0	0	0	1	0	0	0	0	1	1	2	0	0	0	0	0	0	0	0	0	0	0	0	0	0	0	0	0	0	0	17	CONTROL	PICTURE
p002063	0	0	0	1	0	4	1	1	0	0	0	0	1	0	0	0	0	0	1	0	0	0	0	0	0	0	0	0	0	0	0	0	0	0	0	0	0	0	17	CONTROL	PICTURE
p001940	0	1	0	1	0	10	0	1	1	0	0	1	2	0	0	0	0	1	2	0	0	0	0	0	0	0	0	0	0	0	0	0	0	0	0	0	0	0	18	CONTROL	PICTURE
p001944	0	0	1	0	0	7	0	2	1	0	0	1	1	0	0	0	0	0	2	0	0	0	0	0	0	0	0	0	0	0	0	0	0	0	0	0	0	0	18	CONTROL	PICTURE
p001948	0	1	1	3	0	10	2	2	1	0	0	2	0	0	0	0	0	0	1	0	0	0	0	0	0	0	0	0	0	0	0	0	0	0	0	0	0	0	18	CONTROL	PICTURE
p001951	1	0	1	1	0	9	2	1	0	0	0	2	0	0	0	0	0	0	0	1	0	0	0	1	0	0	0	0	0	0	0	0	0	0	0	0	0	0	18	CONTROL	PICTURE
p001954	0	0	0	0	0	4	0	1	0	0	0	0	0	0	0	0	0	0	0	1	0	0	0	0	0	0	0	0	0	0	0	0	0	0	0	0	0	0	18	CONTROL	PICTURE
p001956	0	0	0	0	0	6	0	1	0	0	0	0	1	0	0	1	1	0	2	0	0	0	0	0	0	0	0	0	0	0	0	0	0	0	0	0	0	0	18	CONTROL	PICTURE
p001960	0	0	1	0	0	3	0	1	0	0	0	1	0	0	0	0	0	0	0	0	0	0	0	0	0	0	0	0	0	0	0	0	0	0	0	0	0	0	18	CONTROL	PICTURE
p001260	1	0	0	0	0	12	0	1	0	0	0	1	3	0	0	0	1	1	4	0	0	0	0	0	0	0	0	0	0	0	0	0	0	0	0	0	0	0	19	ASD	PICTURE
p001265	0	1	0	1	0	10	0	1	0	0	1	1	2	0	0	0	1	1	2	0	0	0	0	0	0	0	0	0	0	0	0	0	0	0	0	0	0	0	19	ASD	PICTURE
p001249	1	0	0	0	0	7	0	1	0	0	0	1	0	0	0	0	0	1	3	0	0	0	0	0	0	0	0	0	0	0	0	0	0	0	0	0	0	0	19	ASD	PICTURE
p001266	0	1	0	0	0	14	0	1	0	0	2	1	1	0	0	0	1	2	5	0	0	0	0	0	0	0	0	0	0	0	0	0	0	0	0	0	0	0	19	ASD	PICTURE
p001267	1	1	0	1	0	21	0	3	1	0	4	1	5	0	0	0	0	1	4	0	0	1	0	0	0	0	0	0	0	0	0	0	0	0	0	0	0	0	19	ASD	PICTURE
p001262	1	3	0	0	1	20	1	2	0	0	2	4	2	0	0	0	0	3	4	0	0	0	0	0	0	0	0	0	1	0	0	0	0	0	0	0	0	0	19	ASD	PICTURE
p001272	0	1	2	0	0	8	1	2	0	0	0	0	0	1	0	0	0	0	1	0	0	1	0	1	0	0	0	0	0	0	0	0	0	0	0	0	0	0	19	ASD	PICTURE
p001274	1	0	1	1	0	13	1	2	1	0	0	1	1	0	0	0	0	1	2	0	0	1	0	1	0	0	0	0	1	0	0	0	0	0	0	0	0	0	19	ASD	PICTURE
p001258	0	0	0	0	0	5	1	1	0	0	0	1	1	0	0	0	0	0	0	0	0	0	0	0	0	0	0	0	0	0	0	0	0	0	0	0	0	0	19	ASD	PICTURE
p001264	0	1	0	0	1	9	0	1	0	0	1	1	1	0	0	0	0	1	3	0	0	0	0	0	0	0	0	0	0	0	0	0	0	0	0	0	0	0	19	ASD	PICTURE
p001254	0	0	0	0	0	2	0	1	0	0	0	0	0	0	0	0	1	0	0	0	0	0	0	0	0	0	0	0	0	0	0	0	0	0	0	0	0	0	19	ASD	PICTURE
p001251	0	1	2	0	0	19	1	3	1	0	1	2	0	0	0	0	1	3	4	0	0	1	0	1	0	0	0	0	0	0	0	0	0	0	0	0	0	0	19	ASD	PICTURE
p001250	0	0	1	1	0	11	0	1	0	0	1	1	3	0	0	1	0	1	3	0	0	0	0	0	0	0	0	0	0	0	0	0	0	0	0	0	0	0	19	ASD	PICTURE
p001253	2	0	1	1	0	17	1	2	0	0	0	2	4	0	0	0	0	2	3	0	0	1	0	0	0	0	0	0	0	0	0	0	0	0	0	0	0	0	19	ASD	PICTURE
p001268	1	2	1	2	0	22	3	3	0	0	5	3	1	0	0	0	0	1	3	0	0	1	0	0	0	0	0	0	1	0	0	0	0	0	0	0	0	0	19	ASD	PICTURE
p001270	1	1	0	0	0	23	0	4	0	0	2	1	3	0	0	1	0	2	7	0	0	0	0	0	0	0	0	0	0	0	0	0	1	0	0	0	0	0	19	ASD	PICTURE
p001263	0	1	2	1	0	8	1	1	0	0	0	1	1	0	0	0	0	0	1	0	0	0	0	0	0	0	0	0	0	1	0	1	0	0	0	0	0	0	19	ASD	PICTURE
p001256	0	0	0	0	0	2	0	1	0	0	0	0	0	0	0	0	0	0	0	0	0	0	0	0	0	0	0	0	0	0	0	0	0	0	0	0	0	0	19	ASD	PICTURE
p001227	0	1	0	0	0	5	0	1	0	0	0	1	1	0	0	0	0	1	1	0	0	0	0	0	0	0	0	0	0	0	0	0	0	0	0	0	0	0	20	ASD	PICTURE
p001226	1	0	0	0	0	3	0	1	0	0	0	1	0	0	0	0	0	0	1	0	0	0	0	0	0	0	0	0	0	0	0	0	0	0	0	0	0	0	20	ASD	PICTURE
p001224	0	0	1	0	0	8	0	1	0	0	0	1	2	0	0	0	0	1	2	0	0	0	0	1	0	0	0	0	0	0	0	0	0	0	0	0	0	0	20	ASD	PICTURE
p001231	0	0	1	0	0	6	0	1	0	0	0	1	1	0	0	0	0	0	1	0	0	0	0	0	0	0	0	0	0	0	0	0	0	0	0	0	0	0	20	ASD	PICTURE
p001228	0	1	0	0	0	9	0	1	0	0	1	1	1	0	0	0	1	2	2	0	0	0	0	0	0	0	0	0	0	0	0	0	0	0	0	0	0	0	20	ASD	PICTURE
p001230	1	1	0	0	0	9	0	1	0	0	0	2	2	0	0	0	1	0	2	0	0	0	0	0	0	0	0	0	0	0	0	0	0	0	0	0	0	0	20	ASD	PICTURE
p001232	1	0	0	0	0	5	0	1	0	0	0	1	0	0	0	1	0	0	1	0	0	0	0	0	0	0	0	0	0	0	0	0	0	0	0	0	0	0	20	ASD	PICTURE
p001229	0	1	0	0	0	4	0	1	0	0	0	1	1	0	0	0	0	0	0	0	0	0	0	0	0	0	0	0	0	0	0	0	0	0	0	0	0	0	20	ASD	PICTURE
p001097	0	1	0	1	0	8	0	1	0	0	0	0	0	0	0	0	1	1	3	0	0	0	0	0	0	0	0	0	0	0	0	1	0	0	0	0	0	0	21	ASD	PICTURE
p001095	0	1	1	0	0	6	0	1	0	0	0	1	0	0	0	0	0	0	1	0	0	0	0	1	0	0	0	0	0	1	0	0	0	0	0	0	0	0	21	ASD	PICTURE
p001122	0	0	2	0	0	4	0	1	0	0	0	0	0	1	1	0	0	0	0	0	0	0	0	0	0	0	0	0	0	0	0	0	0	0	0	0	0	0	21	ASD	PICTURE
p001117	0	0	0	0	0	6	0	1	0	0	0	0	1	0	0	0	0	1	3	0	0	0	0	0	0	0	0	0	0	0	0	0	0	0	0	0	0	0	21	ASD	PICTURE
p001103	0	0	0	0	0	9	0	2	0	0	0	0	2	0	0	0	0	2	3	0	0	0	0	0	0	0	0	0	0	0	0	0	0	0	0	0	0	0	21	ASD	PICTURE
p001114	0	1	0	0	0	5	0	1	0	0	0	1	1	0	0	0	0	0	1	0	0	0	0	0	0	0	0	0	0	0	0	0	0	0	0	0	0	0	21	ASD	PICTURE
p001127	0	0	0	0	0	4	0	1	0	0	0	0	1	0	0	0	0	1	1	0	0	0	0	0	0	0	0	0	0	0	0	0	0	0	0	0	0	0	21	ASD	PICTURE
p001112	0	2	0	0	0	8	0	1	0	0	0	2	0	0	0	1	1	1	2	0	0	0	0	0	0	0	0	0	0	0	0	0	0	0	0	0	0	0	21	ASD	PICTURE
p001124	0	0	0	0	0	3	0	1	0	0	0	0	1	0	0	0	0	1	0	0	0	0	0	0	0	0	0	0	0	0	0	0	0	0	0	0	0	0	21	ASD	PICTURE
p001113	0	1	0	0	0	6	0	1	0	0	0	1	1	0	0	0	0	1	2	0	0	0	0	0	0	0	0	0	0	0	0	0	0	0	0	0	0	0	21	ASD	PICTURE
p001119	0	1	1	1	0	8	0	1	0	0	0	1	0	0	0	1	0	1	2	0	0	1	0	0	0	0	0	0	0	0	0	0	0	0	0	0	0	0	21	ASD	PICTURE
p001110	0	1	0	0	0	4	0	1	0	0	0	1	0	0	0	0	0	1	1	0	0	0	0	0	0	0	0	0	0	0	0	0	0	0	0	0	0	0	21	ASD	PICTURE
p001118	0	0	1	0	0	7	0	1	0	0	0	1	0	0	0	0	0	2	3	0	0	0	0	0	0	0	0	0	0	0	0	0	0	0	0	0	0	0	21	ASD	PICTURE
p001109	0	1	0	0	0	5	0	1	0	0	0	1	2	0	0	0	0	0	1	0	0	0	0	0	0	0	0	0	0	0	0	0	0	0	0	0	0	0	21	ASD	PICTURE
p001104	0	0	0	0	0	4	0	1	0	0	0	0	1	0	0	0	0	1	1	0	0	0	0	0	0	0	0	0	0	0	0	0	0	0	0	0	0	0	21	ASD	PICTURE
p001108	0	1	0	0	0	4	0	1	0	0	0	1	1	0	0	0	0	0	1	0	0	0	0	0	0	0	0	0	0	0	0	0	0	0	0	0	0	0	21	ASD	PICTURE
p001111	0	0	1	0	0	5	1	1	0	0	0	1	0	0	0	0	0	0	1	0	0	0	0	0	0	0	0	0	0	0	0	0	0	0	0	0	0	0	21	ASD	PICTURE
p001101	0	0	0	0	0	3	0	1	0	0	0	0	0	0	0	1	0	0	1	0	0	0	0	0	0	0	0	0	0	0	0	0	0	0	0	0	0	0	21	ASD	PICTURE
p001106	0	0	1	0	0	9	1	1	0	0	0	0	1	0	1	0	0	2	2	0	0	0	0	0	0	0	0	0	0	0	0	0	0	0	0	0	0	0	21	ASD	PICTURE
p001107	0	1	0	0	0	4	0	1	0	0	0	1	0	0	0	1	0	0	1	0	0	0	0	0	0	0	0	0	0	0	0	0	0	0	0	0	0	0	21	ASD	PICTURE
p001098	0	0	0	0	0	2	0	1	0	0	1	0	0	0	0	0	0	0	0	0	0	0	0	0	0	0	0	0	0	0	0	0	0	0	0	0	0	0	21	ASD	PICTURE
p001094	0	0	0	0	0	2	0	1	0	0	0	0	1	0	0	0	0	0	0	0	0	0	0	0	0	0	0	0	0	0	0	0	0	0	0	0	0	0	21	ASD	PICTURE
p001100	0	1	1	0	0	5	0	1	0	0	0	1	0	0	1	0	0	0	2	0	0	0	0	0	0	0	0	0	0	0	0	0	0	0	0	0	0	0	21	ASD	PICTURE
p001120	0	1	0	0	0	4	1	1	0	0	0	1	1	0	0	0	0	0	0	0	0	0	0	0	0	0	0	0	0	0	0	0	0	0	0	0	0	0	21	ASD	PICTURE
p001102	0	1	0	0	0	6	0	1	0	0	0	1	2	0	0	0	0	1	1	0	0	0	0	0	0	0	0	0	0	0	0	0	0	0	0	0	0	0	21	ASD	PICTURE
p001115	0	1	1	0	0	6	1	1	0	0	0	1	0	0	1	1	0	0	1	0	0	0	0	0	0	0	0	0	0	0	0	0	0	0	0	0	0	0	21	ASD	PICTURE
p001099	0	1	1	0	0	5	0	2	0	0	0	2	0	0	0	0	0	0	1	0	0	0	0	0	0	0	0	0	0	0	0	0	0	0	0	0	0	0	21	ASD	PICTURE
p001105	0	0	0	0	0	7	1	1	0	0	0	0	2	0	0	0	0	1	1	0	0	0	0	0	0	0	0	0	0	0	0	0	0	0	0	0	0	0	21	ASD	PICTURE
p001128	0	0	0	0	0	5	0	1	0	0	0	0	0	0	0	1	0	1	1	0	0	0	0	0	0	0	0	0	0	0	0	0	0	0	0	0	0	0	21	ASD	PICTURE
p001327	0	0	0	0	0	4	1	1	0	0	0	0	1	0	0	0	0	0	1	0	0	0	0	0	0	0	0	0	0	0	0	0	0	0	0	0	0	0	22	ASD	PICTURE
p001344	0	1	0	0	1	7	1	1	0	0	0	0	1	1	0	0	0	0	2	0	0	0	0	0	0	0	0	0	0	0	0	0	0	0	0	0	0	0	22	ASD	PICTURE
p001371	0	0	0	0	0	6	1	1	0	0	0	0	0	0	0	1	1	0	0	0	0	0	0	1	0	0	0	0	0	0	0	0	0	0	0	0	0	0	22	ASD	PICTURE
p001368	0	0	0	0	0	2	0	1	0	0	0	0	1	0	0	0	0	0	0	0	0	0	0	0	0	0	0	0	0	0	0	0	0	0	0	0	0	0	22	ASD	PICTURE
p001328	0	0	0	0	0	7	1	2	1	0	0	1	1	0	0	0	0	0	1	0	0	0	0	0	0	0	0	0	0	0	0	0	0	0	0	0	0	0	22	ASD	PICTURE
p001341	0	0	1	0	0	10	0	2	0	0	0	1	2	0	0	0	1	1	2	0	0	0	0	0	0	0	0	0	0	0	0	0	0	0	0	0	0	0	22	ASD	PICTURE
p001372	0	1	0	0	0	7	2	1	1	0	0	0	0	0	0	0	0	0	1	0	0	1	0	0	0	0	0	0	0	0	0	0	0	0	0	0	0	0	22	ASD	PICTURE
p001378	0	1	0	0	1	7	0	1	0	0	0	0	1	0	0	0	0	1	2	0	0	0	0	0	0	0	0	0	0	0	0	0	1	0	0	0	0	0	22	ASD	PICTURE
p001360	0	0	0	0	0	2	0	1	0	0	0	0	0	0	0	0	0	0	0	0	0	0	0	0	0	0	0	0	0	0	0	0	0	0	0	0	0	0	22	ASD	PICTURE
p001358	0	0	0	0	0	8	0	1	0	0	0	0	1	0	0	0	0	2	2	0	0	0	0	0	0	0	0	0	0	0	0	0	0	0	0	0	0	0	22	ASD	PICTURE
p001346	0	0	0	0	0	2	0	1	0	0	0	0	0	0	0	0	0	0	0	0	0	0	0	0	0	0	0	0	0	0	0	0	0	0	0	0	0	0	22	ASD	PICTURE
p001381	0	0	0	0	0	3	0	1	0	0	0	0	1	0	0	0	0	0	1	0	0	0	0	0	0	0	0	0	0	0	0	0	0	0	0	0	0	0	22	ASD	PICTURE
p001365	0	0	0	0	0	9	1	1	0	0	0	0	3	0	0	0	1	2	1	0	0	0	0	0	0	0	0	0	0	0	0	0	0	0	0	0	0	0	22	ASD	PICTURE
p001326	0	0	1	0	0	11	1	2	0	0	0	1	1	0	0	0	0	2	4	0	0	0	0	0	0	0	0	0	0	0	0	0	0	0	0	0	0	0	22	ASD	PICTURE
p001354	0	1	0	0	1	8	1	3	0	0	0	0	2	0	0	0	0	0	1	0	0	0	0	0	0	0	0	0	0	0	0	0	1	0	0	0	0	0	22	ASD	PICTURE
p001376	0	0	0	0	0	2	0	1	0	0	0	0	0	0	0	0	0	0	0	0	0	0	0	0	0	0	0	0	0	0	0	0	0	0	0	0	0	0	22	ASD	PICTURE
p001342	0	1	0	0	0	7	1	1	0	0	0	0	2	0	0	0	0	0	1	0	0	0	0	0	0	0	0	0	0	0	0	0	1	0	0	0	0	0	22	ASD	PICTURE
p001380	1	0	0	0	0	8	2	2	1	0	0	1	0	0	0	0	0	0	1	0	0	0	0	1	0	0	0	0	0	0	0	0	0	0	0	0	0	0	22	ASD	PICTURE
p001348	0	0	1	0	0	7	1	2	0	0	0	0	0	0	1	0	0	1	1	0	0	0	0	0	0	0	0	0	0	0	0	0	0	0	0	0	0	0	22	ASD	PICTURE
p001340	0	1	0	0	0	4	1	1	0	0	0	1	0	0	0	0	0	0	1	0	0	0	0	0	0	0	0	0	0	0	0	0	0	0	0	0	0	0	22	ASD	PICTURE
p001351	0	0	0	0	0	3	1	1	0	0	0	0	0	0	0	0	0	0	0	0	0	0	0	0	0	0	0	0	0	0	0	0	0	0	0	0	0	0	22	ASD	PICTURE
p001363	0	1	1	0	0	5	1	2	0	0	0	0	0	1	1	0	0	0	0	0	0	0	0	0	0	0	0	0	0	0	0	0	0	0	0	0	0	0	22	ASD	PICTURE
p001332	0	1	0	0	0	5	2	1	0	0	0	1	0	0	0	0	0	0	1	0	0	0	0	0	0	0	0	0	0	0	0	0	0	0	0	0	0	0	22	ASD	PICTURE
p001373	0	0	1	0	0	5	1	1	0	0	0	1	0	0	0	0	0	0	2	0	0	0	0	0	0	0	0	0	0	0	0	0	0	0	0	0	0	0	22	ASD	PICTURE
p001334	0	0	0	0	0	6	2	1	0	0	0	0	2	0	0	0	0	0	1	0	0	0	0	0	0	0	0	0	0	0	0	0	0	0	0	0	0	0	22	ASD	PICTURE
p001353	0	1	0	0	0	8	1	1	0	0	0	1	1	0	0	0	0	1	2	0	0	0	0	0	0	0	0	0	0	0	0	0	0	0	0	0	0	0	22	ASD	PICTURE
p001370	0	0	0	0	0	3	1	1	0	0	0	0	0	0	0	0	1	0	0	0	0	0	0	0	0	0	0	0	0	0	0	0	0	0	0	0	0	0	22	ASD	PICTURE
p001383	1	0	1	0	0	9	1	2	0	0	0	0	1	1	0	0	0	0	1	0	0	0	0	1	0	0	0	0	0	1	0	0	0	0	0	0	0	0	22	ASD	PICTURE
p001374	1	0	0	0	1	6	0	1	0	0	0	1	0	1	0	0	0	0	1	0	0	0	0	0	0	0	0	0	0	0	0	0	0	0	0	0	0	0	22	ASD	PICTURE
p001379	0	0	0	0	0	2	0	1	0	0	0	0	0	0	0	0	0	0	0	0	0	0	0	0	0	0	0	0	0	0	0	0	0	0	0	0	0	0	22	ASD	PICTURE
p001331	0	0	1	0	0	8	0	2	0	0	0	0	1	0	1	0	0	1	2	0	0	0	0	0	0	0	0	0	0	0	0	0	0	0	0	0	0	0	22	ASD	PICTURE
p001356	0	0	0	0	0	4	0	1	0	0	0	0	0	0	0	0	1	0	1	0	0	0	0	0	0	0	0	0	0	0	0	0	0	0	0	0	0	0	22	ASD	PICTURE
p001325	0	0	2	0	0	10	0	3	0	0	0	2	2	0	0	0	0	0	1	0	0	0	0	1	0	0	0	0	0	0	0	0	0	0	0	0	0	0	22	ASD	PICTURE
p001337	0	0	1	0	1	12	0	3	0	0	0	1	1	0	0	2	1	0	2	0	0	0	0	0	0	0	0	0	0	0	0	0	0	0	0	0	0	0	22	ASD	PICTURE
p001336	0	0	0	0	0	3	1	1	0	0	0	0	0	0	0	0	0	0	1	0	0	0	0	0	0	0	0	0	0	0	0	0	0	0	0	0	0	0	22	ASD	PICTURE
p001329	0	0	0	0	0	4	0	1	0	0	0	0	2	0	0	0	0	0	1	0	0	0	0	0	0	0	0	0	0	0	0	0	0	0	0	0	0	0	22	ASD	PICTURE
p001352	1	1	0	0	0	13	3	2	1	0	0	2	1	0	0	0	1	0	1	0	0	0	0	0	0	0	0	0	0	0	0	0	0	0	0	0	0	0	22	ASD	PICTURE
p001339	0	1	0	0	0	9	1	2	0	0	0	1	0	0	0	0	2	1	2	0	0	0	0	0	0	0	0	0	0	0	0	0	0	0	0	0	0	0	22	ASD	PICTURE
p000030	0	1	0	0	0	5	0	2	0	0	0	1	0	0	0	0	0	0	1	0	0	0	0	0	0	0	0	0	0	0	0	0	0	0	0	0	0	0	23	ASD	PICTURE
p000040	0	0	0	0	0	2	0	1	0	0	1	0	0	0	0	0	0	0	0	0	0	0	0	0	0	0	0	0	0	0	0	0	0	0	0	0	0	0	23	ASD	PICTURE
p000014	0	1	1	1	0	10	0	1	0	0	0	1	1	0	0	1	1	1	2	0	0	0	0	0	0	0	0	0	0	0	0	1	0	0	0	0	0	0	23	ASD	PICTURE
p000012	0	0	0	0	0	5	0	1	0	0	1	0	0	0	0	0	0	1	2	0	0	0	0	0	0	0	0	0	0	0	0	0	0	0	0	0	0	0	23	ASD	PICTURE
p000016	0	0	0	0	0	3	0	1	0	0	0	0	1	0	0	0	0	0	1	0	0	0	0	0	0	0	0	0	0	0	0	0	0	0	0	0	0	0	23	ASD	PICTURE
p000025	1	3	0	1	0	16	1	3	0	0	0	0	1	0	0	0	1	2	3	0	0	0	0	1	0	0	0	0	0	0	0	3	0	0	0	0	0	0	23	ASD	PICTURE
p000027	0	1	0	0	0	6	1	1	0	0	0	1	0	0	0	0	1	0	2	0	0	0	0	0	0	0	0	0	0	0	0	0	0	0	0	0	0	0	23	ASD	PICTURE
p000024	0	0	0	0	0	7	0	2	0	0	0	0	0	0	0	0	0	2	2	0	0	0	0	0	0	0	0	0	0	0	0	0	0	0	0	0	0	0	23	ASD	PICTURE
p000037	0	0	1	0	0	6	0	1	0	0	0	0	1	0	0	0	0	1	2	0	0	0	0	1	0	0	0	0	0	0	0	0	0	0	0	0	0	0	23	ASD	PICTURE
p000018	0	1	0	0	0	8	0	1	0	0	0	1	1	0	0	0	1	0	3	0	0	0	0	0	0	0	0	0	0	0	0	0	0	0	0	0	0	0	23	ASD	PICTURE
p000020	0	1	0	1	0	7	1	1	0	0	0	1	1	0	0	0	0	1	2	0	0	0	0	0	0	0	0	0	0	0	0	0	0	0	0	0	0	0	23	ASD	PICTURE
p000034	0	0	0	0	0	2	0	1	0	0	0	0	0	0	0	0	0	0	0	0	0	0	0	0	0	0	0	0	0	0	0	0	0	0	0	0	0	0	23	ASD	PICTURE
p000015	0	0	1	0	0	14	1	3	0	0	0	1	2	0	0	0	0	3	4	0	0	0	0	0	0	0	0	0	0	0	0	0	0	0	0	0	0	0	23	ASD	PICTURE
p000023	0	0	0	0	0	4	0	1	0	0	0	0	1	0	0	0	0	1	1	0	0	0	0	0	0	0	0	0	0	0	0	0	0	0	0	0	0	0	23	ASD	PICTURE
p000032	0	1	1	0	0	5	0	2	0	0	0	0	0	1	1	0	0	0	0	0	0	0	0	0	0	0	0	0	0	0	0	0	0	0	0	0	0	0	23	ASD	PICTURE
p001307	0	0	0	0	0	5	1	1	0	0	0	0	0	0	0	0	1	0	1	0	0	0	0	0	0	0	0	0	0	0	0	0	0	0	0	0	0	0	24	ASD	PICTURE
p001293	0	1	0	0	0	5	0	1	0	0	0	0	0	0	0	1	0	1	1	0	0	0	0	0	0	0	0	0	0	0	0	1	0	0	0	0	0	0	24	ASD	PICTURE
p001301	0	0	0	0	0	3	0	1	0	0	0	0	1	0	0	0	0	0	1	0	0	0	0	0	0	0	0	0	0	0	0	0	0	0	0	0	0	0	24	ASD	PICTURE
p001289	0	0	1	0	0	6	0	1	0	0	0	1	0	0	0	0	1	0	1	0	0	0	0	1	0	0	0	0	0	0	0	0	0	0	0	0	0	0	24	ASD	PICTURE
p001311	0	0	0	0	0	4	0	1	0	0	0	0	1	0	0	0	0	0	1	0	0	0	0	0	0	0	0	0	0	0	0	0	0	0	0	0	0	0	24	ASD	PICTURE
p001298	0	0	0	0	0	2	0	1	0	0	0	0	0	0	0	0	0	0	1	0	0	0	0	0	0	0	0	0	0	0	0	0	0	0	0	0	0	0	24	ASD	PICTURE
p001297	0	0	0	0	0	2	0	1	0	0	0	0	0	0	0	0	0	0	1	0	0	0	0	0	0	0	0	0	0	0	0	0	0	0	0	0	0	0	24	ASD	PICTURE
p001303	0	0	0	0	0	2	0	1	0	0	0	0	0	0	0	0	0	0	1	0	0	0	0	0	0	0	0	0	0	0	0	0	0	0	0	0	0	0	24	ASD	PICTURE
p001295	0	0	0	0	0	2	0	1	0	0	0	0	0	0	0	0	0	0	1	0	0	0	0	0	0	0	0	0	0	0	0	0	0	0	0	0	0	0	24	ASD	PICTURE
p001309	0	0	0	0	0	2	0	1	0	0	0	0	0	0	0	0	0	0	0	0	0	0	0	0	0	0	0	0	0	0	0	0	0	0	0	0	0	0	24	ASD	PICTURE
p001302	0	0	0	0	0	2	0	1	0	0	0	0	0	0	0	0	0	0	1	0	0	0	0	0	0	0	0	0	0	0	0	0	0	0	0	0	0	0	24	ASD	PICTURE
p001291	0	0	0	1	0	5	0	1	0	0	0	0	0	0	0	0	0	1	3	0	0	0	0	0	0	0	0	0	0	0	0	0	0	0	0	0	0	0	24	ASD	PICTURE
p001300	0	1	0	0	0	6	0	1	0	0	0	1	0	0	0	0	0	1	2	0	0	0	0	0	0	0	0	0	0	0	0	0	0	0	0	0	0	0	24	ASD	PICTURE
p001306	0	0	0	1	0	3	0	1	0	0	0	0	0	0	0	0	0	0	2	0	0	0	0	0	0	0	0	0	0	0	0	0	0	0	0	0	0	0	24	ASD	PICTURE
p001305	0	0	0	0	0	2	0	1	0	0	0	0	0	0	0	0	0	0	1	0	0	0	0	0	0	0	0	0	0	0	0	0	0	0	0	0	0	0	24	ASD	PICTURE
p001154	0	1	0	0	0	5	0	1	0	0	0	1	0	0	0	0	0	1	1	0	0	0	0	0	0	0	0	0	0	0	0	0	0	0	0	0	0	0	25	ASD	PICTURE
p001148	0	1	0	0	0	4	0	1	0	0	0	1	1	0	0	0	0	0	1	0	0	0	0	0	0	0	0	0	0	0	0	0	0	0	0	0	0	0	25	ASD	PICTURE
p001150	0	1	0	0	0	5	1	1	0	0	1	1	0	0	0	0	0	1	0	0	0	0	0	0	0	0	0	0	0	0	0	0	0	0	0	0	0	0	25	ASD	PICTURE
p001152	0	0	0	0	0	3	0	1	0	0	0	0	0	0	0	0	0	1	1	0	0	0	0	0	0	0	0	0	0	0	0	0	0	0	0	0	0	0	25	ASD	PICTURE
p001146	0	0	0	0	0	5	0	1	0	0	0	0	2	0	0	0	0	1	1	0	0	0	0	0	0	0	0	0	0	0	0	0	0	0	0	0	0	0	25	ASD	PICTURE
p001140	1	0	0	0	0	7	0	1	0	0	0	1	1	0	0	0	0	1	2	0	0	0	0	0	0	0	0	0	0	0	0	0	0	0	0	0	0	0	25	ASD	PICTURE
p001156	0	1	0	0	0	5	0	1	0	0	0	1	1	0	0	0	0	1	1	0	0	0	0	0	0	0	0	0	0	0	0	0	0	0	0	0	0	0	25	ASD	PICTURE
p001142	0	2	0	0	0	10	0	2	0	0	0	2	2	0	0	0	0	2	2	0	0	0	0	0	0	0	0	0	0	0	0	0	0	0	0	0	0	0	25	ASD	PICTURE
p001845	0	0	0	0	0	4	1	1	0	0	0	0	0	0	0	0	0	1	1	0	0	0	0	0	0	0	0	0	0	0	0	0	0	0	0	0	0	0	26	CONTROL	PICTURE
p001857	0	0	1	0	0	11	1	2	0	0	0	1	0	0	0	0	0	1	2	0	0	0	0	0	0	0	0	0	0	0	0	0	0	0	0	0	0	0	26	CONTROL	PICTURE
p001853	0	0	2	2	0	8	1	2	1	0	0	2	1	0	0	0	0	0	1	0	0	0	0	0	0	0	0	0	0	0	0	0	0	0	0	0	0	0	26	CONTROL	PICTURE
p001841	0	0	1	0	0	5	1	1	0	0	0	1	1	0	0	0	0	0	1	0	0	0	0	0	0	0	0	0	0	0	0	0	0	0	0	0	0	0	26	CONTROL	PICTURE
p001868	0	0	0	1	0	7	0	2	0	0	0	0	2	0	0	0	0	0	2	0	0	0	0	0	0	0	0	0	0	0	0	0	0	0	0	0	0	0	26	CONTROL	PICTURE
p001817	0	0	1	0	0	2	0	1	0	0	0	1	0	0	0	0	0	0	0	0	0	0	0	0	0	0	0	0	0	0	0	0	0	0	0	0	0	0	26	CONTROL	PICTURE
p001863	0	1	0	0	0	4	0	1	0	0	0	0	0	0	0	0	0	1	1	0	0	0	0	0	0	0	0	1	0	0	0	0	0	0	0	0	0	0	26	CONTROL	PICTURE
p001828	0	0	0	0	0	2	0	1	0	0	0	0	0	0	0	0	0	0	1	0	0	0	0	0	0	0	0	0	0	0	0	0	0	0	0	0	0	0	26	CONTROL	PICTURE
p001856	0	0	1	1	0	8	1	1	0	0	0	1	0	0	0	0	0	1	3	0	0	0	0	0	0	0	0	0	0	0	0	0	0	0	0	0	0	0	26	CONTROL	PICTURE
p001825	0	0	0	0	0	3	0	1	0	0	0	0	0	0	0	0	0	0	1	0	0	0	0	0	0	0	0	0	0	0	0	0	0	0	0	0	0	0	26	CONTROL	PICTURE
p001824	0	0	0	0	0	4	0	1	0	0	0	0	1	0	0	0	1	0	1	0	0	0	0	0	0	0	0	0	0	0	0	0	0	0	0	0	0	0	26	CONTROL	PICTURE
p001829	0	0	0	0	0	3	0	1	0	0	0	0	1	0	0	0	0	0	1	0	0	0	0	0	0	0	0	0	0	0	0	0	0	0	0	0	0	0	26	CONTROL	PICTURE
p001866	0	0	0	0	0	3	1	1	0	0	0	0	0	0	0	0	0	0	0	0	0	0	0	0	0	0	0	0	0	0	0	0	0	0	0	0	0	0	26	CONTROL	PICTURE
p001818	0	0	0	0	0	3	0	1	0	0	0	0	0	0	0	0	0	0	1	0	0	0	0	0	0	0	0	0	0	0	0	0	0	0	0	0	0	0	26	CONTROL	PICTURE
p001838	0	0	0	0	0	2	0	1	0	0	0	1	0	0	0	0	0	0	0	0	0	0	0	0	0	0	0	0	0	0	0	0	0	0	0	0	0	0	26	CONTROL	PICTURE
p001842	0	0	0	0	0	9	1	2	0	0	0	0	4	0	0	0	0	0	1	0	0	0	0	0	0	0	0	0	0	0	0	0	0	0	0	0	0	0	26	CONTROL	PICTURE
p001851	0	0	1	1	0	9	0	2	0	0	0	1	2	0	0	0	0	1	1	1	0	0	0	0	0	0	0	0	0	0	0	0	0	0	0	0	0	0	26	CONTROL	PICTURE
p001862	0	0	0	0	0	5	0	1	0	0	0	0	3	0	0	0	0	0	1	0	0	0	0	0	0	0	0	0	0	0	0	0	0	0	0	0	0	0	26	CONTROL	PICTURE
p001819	0	1	0	0	0	4	1	1	0	0	0	0	0	0	0	0	0	0	1	0	0	1	0	0	0	0	0	0	0	0	0	0	0	0	0	0	0	0	26	CONTROL	PICTURE
p001837	0	1	0	0	0	3	0	1	0	0	0	1	0	0	0	0	0	0	0	0	0	0	0	0	0	0	0	0	0	0	0	0	0	0	0	0	0	0	26	CONTROL	PICTURE
p001854	0	2	2	0	0	12	1	2	0	0	0	0	1	0	1	0	0	2	1	0	0	2	0	1	0	0	0	0	0	0	0	0	0	0	0	0	0	0	26	CONTROL	PICTURE
p001861	0	0	0	0	0	2	0	1	0	0	0	0	0	0	0	0	0	0	0	0	0	0	0	0	0	0	0	0	0	0	0	0	0	0	0	0	0	0	26	CONTROL	PICTURE
p001835	0	1	0	2	0	5	1	1	0	0	0	1	0	0	0	0	0	0	1	0	0	0	0	0	0	0	0	0	0	0	0	0	0	0	0	0	0	0	26	CONTROL	PICTURE
p001865	0	1	0	0	0	4	0	1	0	0	0	0	0	0	0	0	0	1	1	0	0	0	0	0	0	0	0	1	0	0	0	0	0	0	0	0	0	0	26	CONTROL	PICTURE
p001846	0	0	0	0	0	5	1	1	0	0	0	0	2	0	0	0	0	0	0	0	0	0	0	0	0	0	0	0	0	0	0	0	0	0	0	0	0	0	26	CONTROL	PICTURE
p001844	1	0	0	0	0	5	1	2	0	0	0	0	0	0	0	0	0	0	1	0	0	0	0	1	0	0	0	0	0	0	0	0	0	0	0	0	0	0	26	CONTROL	PICTURE
p001816	0	0	0	0	0	4	0	1	0	0	0	0	1	0	0	0	0	0	1	0	0	0	0	0	0	0	0	0	0	0	0	0	0	0	0	0	0	0	26	CONTROL	PICTURE
p001852	0	0	1	1	0	4	0	1	0	0	0	1	2	0	0	0	0	0	0	0	0	0	0	0	0	0	0	0	0	0	0	0	0	0	0	0	0	0	26	CONTROL	PICTURE
p001860	0	1	1	1	0	14	1	2	0	0	0	2	0	0	0	0	1	1	3	0	0	0	0	0	0	0	0	0	0	0	0	0	0	0	0	0	0	0	26	CONTROL	PICTURE
p001823	0	1	1	0	0	17	2	3	0	0	0	0	1	1	1	0	2	3	3	0	0	0	0	0	0	0	0	0	0	0	0	0	0	0	0	0	0	0	26	CONTROL	PICTURE
p001830	0	0	0	0	0	2	0	1	0	0	0	0	0	0	0	0	0	0	1	0	0	0	0	0	0	0	0	0	0	0	0	0	0	0	0	0	0	0	26	CONTROL	PICTURE
p001840	0	1	0	0	0	4	0	1	0	0	0	1	0	0	0	0	0	1	1	0	0	0	0	0	0	0	0	0	0	0	0	0	0	0	0	0	0	0	26	CONTROL	PICTURE
p001826	0	0	1	0	0	4	0	1	0	0	0	1	0	0	0	0	0	1	1	0	0	0	0	0	0	0	0	0	0	0	0	0	0	0	0	0	0	0	26	CONTROL	PICTURE
p001855	0	0	0	0	0	4	1	1	0	0	0	0	0	0	0	0	0	0	0	1	0	0	0	0	0	0	0	0	0	0	0	0	0	0	0	0	0	0	26	CONTROL	PICTURE
p001859	0	0	0	0	0	4	0	1	0	0	0	0	0	0	0	1	0	0	1	0	0	0	0	0	0	0	0	0	0	0	0	0	0	0	0	0	0	0	26	CONTROL	PICTURE
p001864	0	0	0	0	0	2	0	1	0	0	0	0	0	0	0	0	0	0	0	0	0	0	0	0	0	0	0	0	0	0	0	0	0	0	0	0	0	0	26	CONTROL	PICTURE
p000218	0	0	1	1	0	7	1	1	0	0	0	1	2	0	0	0	1	0	1	0	0	0	0	0	0	0	0	0	0	0	0	0	0	0	0	0	0	0	27	ASD	PICTURE
p000263	1	0	1	0	0	4	0	1	0	0	0	0	1	1	1	0	0	0	0	0	0	0	0	0	0	0	0	0	0	0	0	0	0	0	0	0	0	0	27	ASD	PICTURE
p000213	0	0	0	0	0	5	0	2	0	0	0	0	1	0	0	0	0	0	2	0	0	0	0	0	0	0	0	0	0	0	0	0	0	0	0	0	0	0	27	ASD	PICTURE
p000226	0	0	0	0	0	6	1	1	0	0	0	0	1	0	0	0	1	0	2	0	0	0	0	0	0	0	0	0	0	0	0	0	0	0	0	0	0	0	27	ASD	PICTURE
p000201	0	0	0	0	0	2	0	1	0	0	1	0	0	0	0	0	0	0	0	0	0	0	0	0	0	0	0	0	0	0	0	0	0	0	0	0	0	0	27	ASD	PICTURE
p000254	0	0	0	0	0	2	0	1	0	0	1	0	0	0	0	0	0	0	0	0	0	0	0	0	0	0	0	0	0	0	0	0	0	0	0	0	0	0	27	ASD	PICTURE
p000223	0	1	0	0	0	5	1	1	0	0	0	1	0	0	0	0	0	1	1	0	0	0	0	0	0	0	0	0	0	0	0	0	0	0	0	0	0	0	27	ASD	PICTURE
p000209	0	0	1	0	1	5	1	1	0	0	0	1	1	0	0	0	0	0	1	0	0	0	0	0	0	0	0	0	0	0	0	0	0	0	0	0	0	0	27	ASD	PICTURE
p000198	0	0	1	0	0	8	0	1	0	0	0	0	0	0	0	0	1	2	3	0	0	0	0	0	0	0	1	0	0	0	0	0	0	0	0	0	0	0	27	ASD	PICTURE
p000206	1	0	0	0	0	4	0	1	0	0	0	1	0	0	0	1	0	0	0	0	0	0	0	0	0	0	0	0	0	0	0	0	0	0	0	0	0	0	27	ASD	PICTURE
p000243	0	1	1	0	1	10	1	1	0	0	0	0	1	1	1	0	1	2	2	0	0	0	0	0	0	0	0	0	0	0	0	0	0	0	0	0	0	0	27	ASD	PICTURE
p000269	1	0	0	0	0	4	0	1	0	0	0	0	0	1	0	0	0	0	1	1	0	0	0	0	0	0	0	0	0	0	0	0	0	0	0	0	0	0	27	ASD	PICTURE
p000222	0	1	0	0	0	4	1	1	0	0	0	1	0	0	0	0	0	0	1	0	0	0	0	0	0	0	0	0	0	0	0	0	0	0	0	0	0	0	27	ASD	PICTURE
p000266	0	0	1	0	0	2	0	1	0	0	0	1	0	0	0	0	0	0	0	0	0	0	0	0	0	0	0	0	0	0	0	0	0	0	0	0	0	0	27	ASD	PICTURE
p000241	0	1	1	0	0	15	2	2	0	0	0	0	0	1	1	1	1	2	2	1	0	0	0	0	0	0	0	0	0	0	0	0	0	0	0	0	0	0	27	ASD	PICTURE
p000261	0	2	0	0	0	15	0	2	0	0	0	1	1	0	0	0	1	3	4	0	0	0	0	0	0	0	0	1	0	0	0	0	0	0	0	0	0	0	27	ASD	PICTURE
p000259	0	0	1	0	0	4	0	1	0	0	0	1	0	0	0	0	1	0	0	1	0	0	0	0	0	0	0	0	0	0	0	0	0	0	0	0	0	0	27	ASD	PICTURE
p000267	0	0	1	0	0	6	0	1	0	0	0	1	0	0	0	0	1	0	0	0	0	0	0	0	0	0	0	0	0	0	0	0	0	0	0	0	0	0	27	ASD	PICTURE
p000229	0	0	0	0	0	3	0	1	0	0	0	0	0	0	0	0	0	1	1	0	0	0	0	0	0	0	0	0	0	0	0	0	0	0	0	0	0	0	27	ASD	PICTURE
p000224	0	0	1	0	0	7	1	1	0	0	0	1	2	0	0	0	0	0	1	0	0	0	0	0	0	0	0	0	0	0	0	0	0	0	0	0	0	0	27	ASD	PICTURE
p000220	0	1	0	0	0	7	1	1	0	0	0	1	1	0	0	0	0	1	2	0	0	0	0	0	0	0	0	0	0	0	0	0	0	0	0	0	0	0	27	ASD	PICTURE
p000217	0	1	0	0	0	7	1	1	0	0	0	1	1	0	0	0	0	1	2	0	0	0	0	0	0	0	0	0	0	0	0	0	0	0	0	0	0	0	27	ASD	PICTURE
p000215	0	0	0	0	0	3	0	1	0	0	0	0	0	1	0	0	0	0	1	0	0	0	0	0	0	0	0	0	0	0	0	0	0	0	0	0	0	0	27	ASD	PICTURE
p000238	0	0	0	0	0	2	0	1	0	0	1	0	0	0	0	0	0	0	0	0	0	0	0	0	0	0	0	0	0	0	0	0	0	0	0	0	0	0	27	ASD	PICTURE
p000212	0	0	1	0	1	4	0	1	0	0	0	1	2	0	0	0	0	0	0	0	0	0	0	0	0	0	0	0	0	0	0	0	0	0	0	0	0	0	27	ASD	PICTURE
p000234	0	1	0	0	0	6	0	1	0	0	0	1	1	0	0	0	0	1	1	0	0	0	0	0	0	0	0	0	0	0	0	0	0	0	0	0	0	0	27	ASD	PICTURE
p000202	0	0	0	0	0	2	0	1	0	0	0	0	0	0	0	0	0	0	1	0	0	0	0	0	0	0	0	0	0	0	0	0	0	0	0	0	0	0	27	ASD	PICTURE
p000256	0	1	0	0	0	7	0	2	0	0	0	1	1	0	0	0	1	0	2	0	0	0	0	0	0	0	0	0	0	0	0	0	0	0	0	0	0	0	27	ASD	PICTURE
p000245	0	0	0	0	0	2	1	1	0	0	0	0	0	0	0	0	0	0	0	0	0	0	0	0	0	0	0	0	0	0	0	0	0	0	0	0	0	0	27	ASD	PICTURE
p000276	0	0	1	0	0	5	1	2	0	0	0	1	0	0	0	0	0	0	0	0	0	0	0	0	0	0	0	0	0	0	0	0	0	0	0	0	0	0	27	ASD	PICTURE
p000473	0	0	0	0	0	2	0	1	0	0	0	0	0	0	0	0	0	0	0	0	0	0	0	0	0	0	0	0	0	0	0	0	0	0	0	0	0	0	28	ASD	PICTURE
p000492	0	1	1	0	0	10	1	2	1	0	0	1	1	0	0	0	1	0	1	0	0	0	0	0	0	0	0	0	0	1	0	0	0	0	0	0	0	0	28	ASD	PICTURE
p000507	0	1	1	0	0	8	2	2	1	0	0	1	0	0	0	0	0	0	0	0	0	1	0	0	0	0	0	0	0	0	0	0	0	0	0	0	0	0	28	ASD	PICTURE
p000475	0	1	2	0	0	7	0	1	0	0	0	0	0	0	1	0	0	0	1	0	0	1	0	1	0	0	0	0	0	0	0	0	0	0	0	0	0	0	28	ASD	PICTURE
p000482	0	1	2	1	0	20	3	5	0	0	0	0	3	2	1	0	0	1	2	0	0	0	0	0	0	0	0	0	0	0	0	0	0	0	0	0	0	0	28	ASD	PICTURE
p000520	0	0	0	0	0	2	0	1	0	0	0	0	0	0	0	0	0	0	0	0	0	0	0	0	0	0	0	0	0	0	0	0	0	0	0	0	0	0	28	ASD	PICTURE
p000487	0	2	2	1	0	10	0	1	0	0	0	0	2	1	0	0	0	0	1	0	0	1	0	1	0	0	0	0	0	1	0	0	0	0	0	0	0	0	28	ASD	PICTURE
p000474	0	0	0	0	0	4	0	1	0	0	0	0	0	0	0	0	1	0	1	0	0	0	0	0	0	0	0	0	0	0	0	0	0	0	0	0	0	0	28	ASD	PICTURE
p000511	1	1	3	1	0	34	4	6	2	0	0	4	1	0	0	0	1	4	4	0	0	0	0	1	0	0	0	0	2	0	0	0	0	0	0	0	0	0	28	ASD	PICTURE
p000513	0	1	2	1	0	17	1	3	2	0	0	2	2	1	0	0	0	0	2	0	0	0	0	1	0	0	0	0	0	0	0	0	0	0	0	0	0	0	28	ASD	PICTURE
p000478	0	0	1	0	0	4	0	1	0	0	0	1	1	0	0	0	0	0	1	0	0	0	0	0	0	0	0	0	0	0	0	0	0	0	0	0	0	0	28	ASD	PICTURE
p000518	0	0	0	0	0	2	0	1	0	0	0	0	0	0	0	0	0	0	0	0	0	0	0	0	0	0	0	0	0	0	0	0	0	0	0	0	0	0	28	ASD	PICTURE
p000471	0	0	2	0	0	15	2	4	0	0	0	1	2	1	0	0	0	0	1	0	0	0	0	1	0	0	0	0	0	0	0	0	0	0	0	0	0	0	28	ASD	PICTURE
p000498	0	0	2	0	0	8	1	1	0	0	0	0	0	1	1	0	1	1	2	0	0	0	0	0	0	0	0	0	0	0	0	0	0	0	0	0	0	0	28	ASD	PICTURE
p000464	1	0	0	0	0	5	1	1	0	0	0	1	1	0	0	0	0	0	1	0	0	0	0	0	0	0	0	0	0	0	0	0	0	0	0	0	0	0	28	ASD	PICTURE
p000470	0	2	0	0	0	10	1	2	0	0	0	2	1	0	0	0	0	1	3	0	0	0	0	0	0	0	0	0	0	0	0	0	0	0	0	0	0	0	28	ASD	PICTURE
p000496	0	0	2	0	0	10	0	1	0	0	0	0	1	1	0	0	1	1	2	0	0	1	0	0	0	0	0	0	0	0	0	0	0	0	0	0	0	0	28	ASD	PICTURE
p000516	0	0	0	0	0	2	0	1	0	0	0	0	1	0	0	0	0	0	0	0	0	0	0	0	0	0	0	0	0	0	0	0	0	0	0	0	0	0	28	ASD	PICTURE
p000500	0	0	1	0	0	4	0	1	0	0	0	1	0	0	0	0	0	0	1	0	0	0	0	0	0	0	0	0	0	0	0	0	0	0	0	0	0	0	28	ASD	PICTURE
p000466	0	0	1	0	0	5	0	1	0	0	0	1	0	0	0	0	0	1	2	0	0	0	0	0	0	0	0	0	0	0	0	0	0	0	0	0	0	0	28	ASD	PICTURE
p000481	0	0	0	0	0	2	0	1	0	0	0	0	0	0	0	0	0	0	0	0	0	0	0	0	0	0	0	0	0	0	0	0	0	0	0	0	0	0	28	ASD	PICTURE
p000479	0	0	1	0	0	4	1	1	0	0	0	1	0	0	0	0	0	0	1	0	0	0	0	0	0	0	0	0	0	0	0	0	0	0	0	0	0	0	28	ASD	PICTURE
p000465	0	0	1	0	0	9	0	1	0	0	0	1	1	0	0	1	1	1	2	0	0	0	0	0	0	0	0	0	0	0	0	0	0	0	0	0	0	0	28	ASD	PICTURE
p000467	0	0	2	0	0	19	2	2	1	0	0	2	0	0	0	2	2	2	4	0	0	0	0	0	0	0	0	0	0	0	0	0	0	0	0	0	0	0	28	ASD	PICTURE
p000483	0	0	4	0	0	19	1	1	0	0	1	0	1	2	2	1	1	3	5	0	0	0	0	0	0	0	0	0	0	0	0	0	0	0	0	0	0	0	28	ASD	PICTURE
p000468	0	1	0	0	0	6	0	1	0	0	0	1	2	0	0	0	0	0	1	0	0	0	0	0	0	0	0	0	0	0	0	0	0	0	0	0	0	0	28	ASD	PICTURE
p000509	0	1	3	0	0	11	0	2	0	0	0	1	1	1	1	0	0	1	2	0	0	1	0	0	0	0	0	0	0	0	0	0	0	0	0	0	0	0	28	ASD	PICTURE
p000477	0	0	2	0	0	14	1	1	0	0	0	2	2	0	0	2	2	0	1	0	0	0	0	0	0	0	0	0	0	0	0	0	0	0	0	0	0	0	28	ASD	PICTURE
p000463	1	0	2	0	0	18	1	3	1	0	0	3	3	0	0	1	1	1	4	0	0	0	0	0	0	0	0	0	0	0	0	0	0	0	0	0	0	0	28	ASD	PICTURE
p000484	0	0	1	0	0	7	4	1	0	0	0	0	0	1	0	0	1	0	0	0	0	0	0	0	0	0	0	0	0	0	0	0	0	0	0	0	0	0	28	ASD	PICTURE
p000486	0	0	0	0	0	11	1	2	0	0	0	0	2	0	0	2	1	0	2	0	0	0	0	0	0	0	0	0	0	0	0	0	0	0	0	0	0	0	28	ASD	PICTURE
p000521	0	0	0	0	0	2	0	1	0	0	0	0	0	0	0	0	0	0	0	0	0	0	0	0	0	0	0	0	0	0	0	0	0	0	0	0	0	0	28	ASD	PICTURE
p000624	0	1	0	0	0	5	1	1	0	0	0	1	0	0	0	0	0	0	1	0	0	0	0	0	0	0	0	0	0	0	0	0	0	0	0	0	0	0	29	ASD	PICTURE
p000686	0	0	1	0	0	3	0	1	0	0	0	1	0	0	0	0	0	0	0	0	0	0	0	0	0	0	0	0	0	0	0	0	0	0	0	0	0	0	29	ASD	PICTURE
p000633	0	1	1	0	0	8	1	2	0	0	0	2	0	0	0	0	0	1	1	0	0	0	0	0	0	0	0	0	0	0	0	0	0	0	0	0	0	0	29	ASD	PICTURE
p000637	1	0	0	0	0	6	0	1	0	0	0	1	1	0	0	0	0	1	1	0	0	0	0	0	0	0	0	0	0	0	0	0	0	0	0	0	0	0	29	ASD	PICTURE
p000634	0	1	1	0	0	4	0	1	0	0	0	1	0	0	0	0	0	0	1	0	0	1	0	0	0	0	0	0	0	0	0	0	0	0	0	0	0	0	29	ASD	PICTURE
p000687	0	1	0	0	0	4	0	1	0	0	0	1	0	0	0	0	0	0	1	0	0	0	0	0	0	0	0	0	0	0	0	0	0	0	0	0	0	0	29	ASD	PICTURE
p000695	0	0	0	0	0	4	0	1	0	0	0	0	0	0	0	0	1	0	2	0	0	0	0	0	0	0	0	0	0	0	0	0	0	0	0	0	0	0	29	ASD	PICTURE
p000692	0	0	0	0	0	5	0	1	0	0	0	0	0	0	0	0	1	0	2	0	0	0	0	0	0	0	0	0	0	0	0	0	0	0	0	0	0	0	29	ASD	PICTURE
p000659	0	0	1	0	0	7	0	2	0	0	0	1	0	0	0	0	1	1	2	0	0	0	0	0	0	0	0	0	0	0	0	0	0	0	0	0	0	0	29	ASD	PICTURE
p000625	0	1	0	0	0	5	0	1	0	0	0	1	0	0	0	0	0	1	1	0	0	0	0	0	0	0	0	0	0	0	0	0	0	0	0	0	0	0	29	ASD	PICTURE
p000631	0	1	0	0	0	4	0	1	0	0	0	1	0	0	0	0	0	1	1	0	0	0	0	0	0	0	0	0	0	0	0	0	0	0	0	0	0	0	29	ASD	PICTURE
p000627	0	1	1	2	0	9	2	2	1	0	0	2	0	0	0	0	1	0	0	0	0	0	0	0	0	0	0	0	0	0	0	0	0	0	0	0	0	0	29	ASD	PICTURE
p000630	0	1	0	2	0	6	1	1	0	0	0	1	0	0	0	0	0	1	1	0	0	0	0	0	0	0	0	0	0	0	0	0	0	0	0	0	0	0	29	ASD	PICTURE
p000629	0	2	1	1	0	11	1	1	0	0	0	1	1	1	1	0	1	0	2	0	0	0	0	0	0	0	0	0	0	0	0	0	0	0	0	0	0	0	29	ASD	PICTURE
p000675	0	0	0	0	0	2	0	1	0	0	0	0	0	0	0	0	0	0	0	0	0	0	0	0	0	0	0	0	0	0	0	0	0	0	0	0	0	0	29	ASD	PICTURE
p000668	0	1	1	0	1	7	1	1	2	0	0	0	0	0	0	0	0	0	0	0	0	1	0	1	0	0	0	0	0	0	0	0	0	0	0	0	0	0	29	ASD	PICTURE
p000623	0	0	1	0	0	7	1	1	0	0	0	1	1	0	0	0	0	1	2	0	0	0	0	0	0	0	0	0	0	0	0	0	0	0	0	0	0	0	29	ASD	PICTURE
p000690	0	0	0	0	0	2	0	1	0	0	1	0	0	0	0	0	0	0	0	0	0	0	0	0	0	0	0	0	0	0	0	0	0	0	0	0	0	0	29	ASD	PICTURE
p000671	0	0	0	0	0	3	1	1	0	0	0	0	0	0	0	0	0	0	0	0	0	0	0	0	0	0	0	0	0	0	0	0	0	0	0	0	0	0	29	ASD	PICTURE
p000642	0	0	1	0	0	7	2	2	0	0	0	1	0	0	0	0	0	1	1	0	0	0	0	0	0	0	0	0	0	0	0	0	0	0	0	0	0	0	29	ASD	PICTURE
p000620	1	0	1	0	0	4	0	1	0	0	0	0	0	1	1	0	0	0	0	0	0	0	0	0	0	0	0	0	0	0	0	0	0	0	0	0	0	0	29	ASD	PICTURE
p000664	0	0	0	0	0	2	0	1	0	0	0	0	0	0	0	0	0	0	0	0	0	0	0	0	0	0	0	0	0	0	0	0	0	0	0	0	0	0	29	ASD	PICTURE
p000639	0	0	0	0	0	2	0	1	0	0	0	0	0	0	0	0	0	0	1	0	0	0	0	0	0	0	0	0	0	0	0	0	0	0	0	0	0	0	29	ASD	PICTURE
p000626	0	1	0	0	0	9	0	3	0	0	0	1	0	0	0	0	1	0	3	0	0	0	0	0	0	0	0	0	0	0	0	0	0	0	0	0	0	0	29	ASD	PICTURE
p000619	0	0	0	1	0	2	1	1	0	0	0	0	0	0	0	0	0	0	0	0	0	0	0	0	0	0	0	0	0	0	0	0	0	0	0	0	0	0	29	ASD	PICTURE
p000655	0	0	2	0	0	9	1	1	0	0	0	1	0	0	0	0	1	1	2	0	0	1	0	0	0	0	0	0	0	0	0	0	0	0	0	0	0	0	29	ASD	PICTURE
p000666	0	0	0	0	0	2	0	1	0	0	0	0	0	0	0	0	0	0	0	0	0	0	0	0	0	0	0	0	0	0	0	0	0	0	0	0	0	0	29	ASD	PICTURE
p000645	0	1	0	0	0	6	0	1	0	0	0	1	0	0	0	0	0	1	1	0	0	0	0	0	0	0	0	0	0	0	0	0	0	0	0	0	0	0	29	ASD	PICTURE
p001039	0	1	0	0	0	5	0	1	0	0	1	1	0	0	0	0	0	1	1	0	0	0	0	0	0	0	0	0	0	0	0	0	0	0	0	0	0	0	30	ASD	PICTURE
p001048	0	0	1	0	0	11	2	2	0	0	0	1	2	0	0	0	0	2	1	0	0	0	0	1	0	0	0	0	0	0	0	0	0	0	0	0	0	0	30	ASD	PICTURE
p001040	0	0	1	0	0	8	0	1	0	0	0	1	1	0	0	0	1	1	2	0	0	0	0	0	0	0	0	0	0	0	0	0	0	0	0	0	0	0	30	ASD	PICTURE
p001034	0	1	0	0	0	3	0	1	0	0	0	1	0	0	0	0	0	0	0	0	0	0	0	0	0	0	0	0	0	0	0	0	0	0	0	0	0	0	30	ASD	PICTURE
p001032	0	0	1	0	1	6	0	1	0	0	0	1	1	0	0	0	0	1	2	0	0	0	0	0	0	0	0	0	0	0	0	0	0	0	0	0	0	0	30	ASD	PICTURE
p001051	0	0	2	0	0	17	2	5	0	0	0	2	0	0	0	1	0	1	4	0	0	0	0	0	0	0	0	0	0	0	0	0	0	0	0	0	0	0	30	ASD	PICTURE
p001035	0	0	1	0	0	8	0	1	0	0	1	1	2	0	0	0	0	1	2	0	0	0	0	0	0	0	0	0	0	0	0	0	0	0	0	0	0	0	30	ASD	PICTURE
p001037	0	1	2	0	0	17	0	3	0	0	0	3	2	0	0	0	2	2	3	0	0	0	0	1	0	0	0	0	0	0	0	0	0	0	0	0	0	0	30	ASD	PICTURE
p001054	0	0	0	0	0	2	0	1	0	0	1	0	0	0	0	0	0	0	0	0	0	0	0	0	0	0	0	0	0	0	0	0	0	0	0	0	0	0	30	ASD	PICTURE
p001042	0	1	0	0	0	6	1	2	0	0	0	1	0	0	0	0	0	0	0	0	0	0	0	0	0	0	0	0	0	0	0	0	0	0	0	0	0	0	30	ASD	PICTURE
p001057	0	0	2	0	0	11	1	1	0	0	0	0	2	1	1	0	0	1	1	1	0	0	0	0	0	0	0	0	0	0	0	0	0	0	0	0	0	0	30	ASD	PICTURE
p001036	0	0	1	0	0	5	0	1	0	0	0	1	1	0	0	0	0	0	1	0	0	0	0	0	0	0	0	0	0	0	0	0	0	0	0	0	0	0	30	ASD	PICTURE
p001031	0	0	1	0	0	8	0	1	0	0	0	1	0	0	0	0	1	1	1	0	0	0	0	1	0	0	0	0	0	0	0	0	0	0	0	0	0	0	30	ASD	PICTURE
p001050	0	0	1	0	0	6	0	1	0	0	0	1	1	0	0	0	1	0	0	0	0	0	0	1	0	0	0	0	0	0	0	0	0	0	0	0	0	0	30	ASD	PICTURE
p001030	0	0	1	0	0	6	0	1	0	0	0	1	1	0	0	0	0	1	2	0	0	0	0	0	0	0	0	0	0	0	0	0	0	0	0	0	0	0	30	ASD	PICTURE
p001033	0	1	0	0	0	3	0	1	0	0	0	1	0	0	0	0	0	0	0	0	0	0	0	0	0	0	0	0	0	0	0	0	0	0	0	0	0	0	30	ASD	PICTURE
p001045	0	0	0	0	0	6	0	1	0	0	0	0	1	0	0	0	1	1	2	0	0	0	0	0	0	0	0	0	0	0	0	0	0	0	0	0	0	0	30	ASD	PICTURE
p000081	0	0	1	0	0	4	0	1	0	0	0	1	0	0	0	0	0	0	0	0	0	0	0	0	0	0	0	0	0	0	0	0	0	0	0	0	0	0	31	ASD	PICTURE
p000053	0	0	0	0	0	5	2	1	0	0	0	0	0	0	0	1	0	0	0	0	0	0	0	0	0	0	0	0	0	0	0	0	0	0	0	0	0	0	31	ASD	PICTURE
p000056	0	0	0	0	0	5	2	1	0	0	0	0	0	0	0	1	1	0	0	0	0	0	0	0	0	0	0	0	0	0	0	0	0	0	0	0	0	0	31	ASD	PICTURE
p000088	0	0	0	0	0	2	0	1	0	0	1	0	0	0	0	0	0	0	0	0	0	0	0	0	0	0	0	0	0	0	0	0	0	0	0	0	0	0	31	ASD	PICTURE
p000097	0	0	0	0	0	2	0	1	0	0	0	0	0	0	0	1	0	0	0	0	0	0	0	0	0	0	0	0	0	0	0	0	0	0	0	0	0	0	31	ASD	PICTURE
p000064	0	1	1	0	0	6	0	1	0	0	0	0	1	1	1	0	1	0	1	0	0	0	0	0	0	0	0	0	0	0	0	0	0	0	0	0	0	0	31	ASD	PICTURE
p000090	0	1	0	0	0	5	0	1	0	0	0	0	0	1	0	0	0	1	1	0	0	0	0	0	0	0	0	0	0	0	0	0	0	0	0	0	0	0	31	ASD	PICTURE
p000095	0	0	0	0	0	2	0	1	0	0	0	0	0	0	0	0	0	0	0	0	0	0	0	0	0	0	0	0	0	0	0	0	0	0	0	0	0	0	31	ASD	PICTURE
p000066	0	1	1	0	0	8	1	2	0	0	0	2	0	0	0	0	0	0	1	0	0	0	0	0	0	0	0	0	0	0	0	0	0	0	0	0	0	0	31	ASD	PICTURE
p000079	0	0	0	0	0	2	0	1	0	0	1	0	0	0	0	0	0	0	0	0	0	0	0	0	0	0	0	0	0	0	0	0	0	0	0	0	0	0	31	ASD	PICTURE
p000101	0	0	0	0	0	2	0	1	0	0	0	0	0	0	0	0	0	0	0	0	0	0	0	0	0	0	0	0	0	0	0	0	0	0	0	0	0	0	31	ASD	PICTURE
p000092	0	0	1	0	0	5	1	1	1	0	0	1	0	0	0	0	0	0	1	0	0	0	0	0	0	0	0	0	0	0	0	0	0	0	0	0	0	0	31	ASD	PICTURE
p000085	0	0	1	0	0	7	0	2	0	0	1	1	1	0	0	0	0	0	1	0	0	0	0	0	0	0	0	0	0	0	0	0	0	0	0	0	0	0	31	ASD	PICTURE
p000062	0	0	0	0	0	2	0	1	0	0	0	0	0	0	0	0	0	0	0	0	0	0	0	0	0	0	0	0	0	0	0	0	0	0	0	0	0	0	31	ASD	PICTURE
p000073	0	0	0	1	0	8	2	1	0	0	0	0	2	0	0	0	0	1	2	0	0	0	0	0	0	0	0	0	0	0	0	0	0	0	0	0	0	0	31	ASD	PICTURE
p000083	0	0	0	0	0	8	0	3	0	0	0	0	2	0	0	0	0	0	3	0	0	0	0	0	0	0	0	0	0	0	0	0	0	0	0	0	0	0	31	ASD	PICTURE
p000058	1	0	1	0	0	10	2	2	0	0	0	1	1	0	0	0	0	0	0	1	0	1	0	0	0	0	0	0	0	0	0	0	0	0	0	0	0	0	31	ASD	PICTURE
p000099	0	0	0	0	0	6	0	2	1	0	0	0	0	0	0	1	0	1	1	0	0	0	0	0	0	0	0	0	0	0	0	0	0	0	0	0	0	0	31	ASD	PICTURE
p000069	0	0	0	0	0	2	0	1	0	0	0	0	0	0	0	0	0	0	1	0	0	0	0	0	0	0	0	0	0	0	0	0	0	0	0	0	0	0	31	ASD	PICTURE
p000059	0	0	1	0	0	8	2	2	0	0	0	0	0	0	0	1	1	0	0	0	0	0	0	0	0	0	1	0	0	0	0	0	0	0	0	0	0	0	31	ASD	PICTURE
p000071	0	0	0	0	0	2	0	1	0	0	0	0	0	0	0	0	0	0	0	0	0	0	0	0	0	0	0	0	0	0	0	0	0	0	0	0	0	0	31	ASD	PICTURE
p000906	0	1	0	0	0	10	1	2	0	0	0	1	2	0	0	0	1	1	2	0	0	0	0	0	0	0	0	0	0	0	0	0	0	0	0	0	0	0	32	ASD	PICTURE
p000903	1	0	0	0	0	6	1	1	0	0	0	1	0	0	0	0	1	0	1	0	0	0	0	0	0	0	0	0	0	0	0	0	0	0	0	0	0	0	32	ASD	PICTURE
p000896	0	1	0	0	0	4	0	1	0	0	0	0	0	0	0	0	0	1	1	0	0	0	0	0	0	0	0	0	0	0	0	1	0	0	0	0	0	0	32	ASD	PICTURE
p000908	0	0	0	0	0	2	0	1	0	0	0	0	0	0	0	0	0	0	0	0	0	0	0	0	0	0	0	0	0	0	0	0	0	0	0	0	0	0	32	ASD	PICTURE
p000892	0	1	0	1	0	6	0	1	0	0	0	0	0	0	0	0	0	1	2	0	0	0	0	0	0	0	0	0	0	0	0	1	0	0	0	0	0	0	32	ASD	PICTURE
p000898	0	1	0	0	0	5	1	1	0	0	0	1	0	0	0	0	0	1	1	0	0	0	0	0	0	0	0	0	0	0	0	0	0	0	0	0	0	0	32	ASD	PICTURE
p000902	0	1	0	0	0	7	1	1	0	0	0	1	1	0	0	0	0	1	2	0	0	0	0	0	0	0	0	0	0	0	0	0	0	0	0	0	0	0	32	ASD	PICTURE
p000914	0	1	0	0	0	5	0	1	0	0	0	1	1	0	0	0	0	1	1	0	0	0	0	0	0	0	0	0	0	0	0	0	0	0	0	0	0	0	32	ASD	PICTURE
p000916	0	1	0	1	0	8	0	1	0	0	1	1	1	0	0	0	1	1	1	0	0	0	0	0	0	0	0	0	0	0	0	0	0	0	0	0	0	0	32	ASD	PICTURE
p000900	0	1	2	0	0	10	1	1	1	0	0	1	1	0	2	0	0	1	2	0	0	0	0	0	0	0	0	0	0	0	0	0	0	0	0	0	0	0	32	ASD	PICTURE
p000910	0	0	1	1	0	8	1	2	1	0	0	2	0	0	0	0	0	0	0	0	0	0	0	0	0	0	0	0	1	0	0	0	0	0	0	0	0	0	32	ASD	PICTURE
p000904	0	1	0	0	0	6	1	1	0	0	0	1	1	0	0	0	0	1	1	0	0	0	0	0	0	0	0	0	0	0	0	0	0	0	0	0	0	0	32	ASD	PICTURE
p001598	0	0	0	0	0	2	0	1	0	0	0	0	0	0	0	0	0	0	0	0	0	0	0	0	0	0	0	0	0	0	0	0	0	0	0	0	0	0	33	CONTROL	PICTURE
p001591	0	0	1	0	0	8	0	1	0	0	0	0	0	0	1	0	1	1	2	0	0	0	0	0	0	0	0	0	0	0	0	0	0	0	0	0	0	0	33	CONTROL	PICTURE
p001600	0	0	1	0	0	4	0	1	0	0	0	1	0	0	0	0	0	0	1	0	0	0	0	1	0	0	0	0	0	0	0	0	0	0	0	0	0	0	33	CONTROL	PICTURE
p001586	0	0	1	0	0	3	0	1	0	0	0	1	0	0	0	0	0	0	0	0	0	0	0	0	0	0	0	0	0	0	0	0	0	0	0	0	0	0	33	CONTROL	PICTURE
p001588	0	1	0	0	0	3	0	1	0	0	0	1	0	0	0	0	0	0	0	0	0	0	0	0	0	0	0	0	0	0	0	0	0	0	0	0	0	0	33	CONTROL	PICTURE
p001595	0	0	1	0	0	4	1	1	0	0	0	1	0	0	0	0	0	0	1	0	0	0	0	0	0	0	0	0	0	0	0	0	0	0	0	0	0	0	33	CONTROL	PICTURE
p001575	0	0	0	0	0	2	0	1	0	0	1	0	0	0	0	0	0	0	0	0	0	0	0	0	0	0	0	0	0	0	0	0	0	0	0	0	0	0	33	CONTROL	PICTURE
p001604	0	0	0	0	0	2	0	1	0	0	0	0	0	0	0	0	0	0	0	0	0	0	0	0	0	0	0	0	0	0	0	0	0	0	0	0	0	0	33	CONTROL	PICTURE
p001594	1	0	0	0	0	2	0	1	0	0	0	1	0	0	0	0	0	0	0	0	0	0	0	0	0	0	0	0	0	0	0	0	0	0	0	0	0	0	33	CONTROL	PICTURE
p001602	0	0	0	0	0	2	0	1	0	0	0	0	0	0	0	0	0	0	0	0	0	0	0	0	0	0	0	0	0	0	0	0	0	0	0	0	0	0	33	CONTROL	PICTURE
p001582	0	0	0	0	0	4	2	1	0	0	1	0	0	0	0	0	0	0	0	0	0	0	0	0	0	0	0	0	0	0	0	0	0	0	0	0	0	0	33	CONTROL	PICTURE
p001576	0	1	1	0	0	6	1	1	0	0	0	1	0	0	1	0	0	0	1	0	0	0	0	0	0	0	0	0	0	0	0	0	0	0	0	0	0	0	33	CONTROL	PICTURE
p002114	1	0	0	0	0	6	3	1	0	0	0	1	0	0	0	0	0	0	0	0	0	0	0	0	0	0	0	0	0	0	0	0	0	0	0	0	0	0	34	CONTROL	PICTURE
p002135	0	2	1	1	0	13	0	1	0	0	0	0	2	1	1	0	0	2	3	1	0	0	0	0	0	0	0	0	0	1	0	0	0	0	0	0	0	0	34	CONTROL	PICTURE
p002118	0	1	0	0	0	4	0	1	0	0	0	1	0	0	0	0	0	1	1	0	0	0	0	0	0	0	0	0	0	0	0	0	0	0	0	0	0	0	34	CONTROL	PICTURE
p002116	0	0	1	0	0	3	0	1	0	0	0	1	0	0	0	0	0	0	1	0	0	0	0	0	0	0	0	0	0	0	0	0	0	0	0	0	0	0	34	CONTROL	PICTURE
p002131	0	0	1	0	0	3	0	1	0	0	0	1	0	0	0	0	0	0	0	0	0	0	0	0	0	0	0	0	0	0	0	0	0	0	0	0	0	0	34	CONTROL	PICTURE
p002121	1	0	0	0	0	2	0	1	0	0	0	1	0	0	0	0	0	0	0	0	0	0	0	0	0	0	0	0	0	0	0	0	0	0	0	0	0	0	34	CONTROL	PICTURE
p002127	0	1	0	0	0	7	0	1	0	0	1	1	1	0	0	0	0	1	2	0	0	0	0	0	0	0	0	0	0	0	0	0	0	0	0	0	0	0	34	CONTROL	PICTURE
p002123	0	1	0	0	0	5	0	1	0	0	0	1	1	0	0	0	0	1	1	0	0	0	0	0	0	0	0	0	0	0	0	0	0	0	0	0	0	0	34	CONTROL	PICTURE
p002117	0	1	0	0	0	4	0	1	0	0	0	1	0	0	0	0	0	0	2	0	0	0	0	0	0	0	0	0	0	0	0	0	0	0	0	0	0	0	34	CONTROL	PICTURE
p002124	0	1	0	0	0	5	0	1	0	0	0	1	0	0	0	0	0	1	1	0	0	0	0	0	0	0	0	0	0	0	0	0	0	0	0	0	0	0	34	CONTROL	PICTURE
p002120	0	1	0	0	0	2	0	1	0	0	0	1	0	0	0	0	0	0	0	0	0	0	0	0	0	0	0	0	0	0	0	0	0	0	0	0	0	0	34	CONTROL	PICTURE
p002119	0	1	0	0	0	3	0	1	0	0	0	1	0	0	0	0	0	0	1	0	0	0	0	0	0	0	0	0	0	0	0	0	0	0	0	0	0	0	34	CONTROL	PICTURE
p002132	0	1	0	0	0	6	0	2	1	0	0	2	1	0	0	0	0	0	0	0	0	0	0	0	0	0	0	0	0	0	0	0	0	0	0	0	0	0	34	CONTROL	PICTURE
p002129	1	1	0	0	0	11	0	1	0	0	0	2	2	0	0	0	1	1	3	0	0	0	0	0	0	0	0	0	0	0	0	0	0	0	0	0	0	0	34	CONTROL	PICTURE
p002126	0	1	0	0	0	6	0	1	0	0	0	1	0	0	0	0	0	1	2	0	0	0	0	0	0	0	0	0	0	0	0	0	0	0	0	0	0	0	34	CONTROL	PICTURE
p002122	0	1	0	0	0	8	0	2	0	0	0	1	1	0	0	0	0	2	2	0	0	0	0	0	0	0	0	0	0	0	0	0	0	0	0	0	0	0	34	CONTROL	PICTURE
p002133	0	1	1	1	0	8	0	2	0	0	0	2	0	0	0	0	0	1	2	0	0	0	0	0	0	0	0	0	0	0	0	0	0	0	0	0	0	0	34	CONTROL	PICTURE
p002115	0	0	1	0	0	6	0	1	0	0	0	1	2	0	0	0	0	0	1	0	0	0	0	1	0	0	0	0	0	0	0	0	0	0	0	0	0	0	34	CONTROL	PICTURE
p002128	0	1	0	0	0	4	0	1	0	0	0	1	0	0	0	0	0	0	1	0	0	0	0	0	0	0	0	0	0	0	0	0	0	0	0	0	0	0	34	CONTROL	PICTURE
p002136	0	1	0	0	0	9	0	2	0	0	0	0	0	0	0	0	0	3	2	0	0	0	0	0	0	0	0	1	0	0	0	0	0	0	0	0	0	0	34	CONTROL	PICTURE
p002022	0	1	0	0	0	6	0	2	0	0	0	0	2	0	0	0	0	0	1	0	0	0	0	0	0	0	0	1	0	0	0	0	0	0	0	0	0	0	35	CONTROL	PICTURE
p002009	0	0	1	0	0	8	1	1	0	0	1	1	0	0	0	1	0	1	2	0	0	0	0	0	0	0	0	0	0	0	0	0	0	0	0	0	0	0	35	CONTROL	PICTURE
p002008	1	1	0	0	0	11	0	2	0	0	0	0	3	1	0	0	0	2	2	0	0	0	0	1	0	0	0	0	0	0	0	0	0	0	0	0	0	0	35	CONTROL	PICTURE
p002020	0	0	0	1	0	3	0	1	0	0	0	0	1	0	0	0	0	0	0	0	0	0	0	0	0	0	0	0	0	0	0	0	0	0	0	0	0	0	35	CONTROL	PICTURE
p002017	0	0	1	0	0	6	1	1	0	0	0	1	1	0	0	1	0	0	1	0	0	0	0	0	0	0	0	0	0	0	0	0	0	0	0	0	0	0	35	CONTROL	PICTURE
p002001	0	0	1	0	0	9	0	3	0	0	1	1	2	0	0	0	0	0	2	0	0	0	0	0	0	0	0	0	0	0	0	0	0	0	0	0	0	0	35	CONTROL	PICTURE
p002021	1	0	0	1	0	11	0	1	0	0	0	0	2	0	0	0	1	2	3	0	0	0	0	0	0	0	0	1	0	0	0	0	0	0	0	0	0	0	35	CONTROL	PICTURE
p002010	1	0	0	0	0	11	1	2	0	0	0	0	2	0	0	0	0	1	3	0	0	0	0	1	0	0	0	0	0	0	0	0	0	0	0	0	0	0	35	CONTROL	PICTURE
p002006	1	0	2	0	0	19	2	3	0	0	0	3	4	0	0	1	1	1	2	0	0	0	0	0	0	0	0	0	0	0	0	0	0	0	0	0	0	0	35	CONTROL	PICTURE
p002018	0	0	1	1	0	8	0	1	0	0	0	1	3	0	0	0	0	1	2	0	0	0	0	0	0	0	0	0	0	0	0	0	0	0	0	0	0	0	35	CONTROL	PICTURE
p002000	1	0	0	0	0	9	1	2	0	0	0	1	1	0	0	0	0	1	3	0	0	0	0	0	0	0	0	0	0	0	0	0	0	0	0	0	0	0	35	CONTROL	PICTURE
p002005	1	2	0	0	0	15	1	3	0	0	0	3	0	0	0	0	0	2	6	0	0	0	0	0	0	0	0	0	0	0	0	0	0	0	0	0	0	0	35	CONTROL	PICTURE
p002013	0	0	0	0	0	5	0	2	1	0	0	1	0	0	0	0	0	0	0	0	0	0	0	0	0	0	0	0	0	0	0	0	0	0	0	0	0	0	35	CONTROL	PICTURE
p002003	0	0	1	0	0	7	1	1	0	0	0	0	1	1	0	0	0	1	1	0	0	0	0	0	0	0	0	0	0	0	0	0	0	0	0	0	0	0	35	CONTROL	PICTURE
p001999	0	0	0	0	0	2	0	1	0	0	1	0	0	0	0	0	0	0	0	0	0	0	0	0	0	0	0	0	0	0	0	0	0	0	0	0	0	0	35	CONTROL	PICTURE
p002002	1	0	2	1	0	19	2	2	0	0	0	2	3	0	0	1	1	2	4	0	0	1	0	0	0	0	0	0	0	0	0	0	0	0	0	0	0	0	35	CONTROL	PICTURE
p002012	0	0	0	0	0	2	0	1	0	0	0	0	0	0	0	0	0	0	0	0	0	0	0	0	0	0	0	0	0	0	0	0	0	0	0	0	0	0	35	CONTROL	PICTURE
p002007	1	0	1	0	0	12	1	2	0	0	1	2	2	0	0	0	0	1	2	0	0	0	0	0	0	0	0	0	0	0	0	0	0	0	0	0	0	0	35	CONTROL	PICTURE
p002016	0	1	0	0	0	6	1	2	0	0	1	0	0	0	0	0	0	0	0	0	0	1	0	0	0	0	0	0	0	0	0	0	0	0	0	0	0	0	35	CONTROL	PICTURE
p001441	0	1	1	0	0	11	2	2	0	0	0	2	0	0	0	0	0	1	3	0	0	0	0	1	0	0	0	0	0	0	0	0	0	0	0	0	0	0	36	CONTROL	PICTURE
p001417	0	0	0	0	0	4	0	1	0	0	0	0	0	0	0	0	1	0	1	0	0	0	0	1	0	0	0	0	0	0	0	0	0	0	0	0	0	0	36	CONTROL	PICTURE
p001409	0	1	0	0	0	5	0	1	0	0	0	1	0	0	0	0	0	1	0	0	0	0	0	0	0	0	0	0	1	0	0	0	0	0	0	0	0	0	36	CONTROL	PICTURE
p001400	0	1	0	1	0	3	0	1	0	0	0	0	0	0	0	0	0	0	1	0	0	0	0	0	0	0	0	0	0	0	0	0	1	0	0	0	0	0	36	CONTROL	PICTURE
p001478	0	1	0	0	0	10	0	1	0	0	0	1	2	0	0	0	0	0	1	0	0	0	0	0	0	0	0	0	2	0	0	0	0	0	0	0	0	0	36	CONTROL	PICTURE
p001408	0	0	0	0	0	5	0	1	0	0	0	0	0	0	0	0	0	0	2	0	0	0	0	0	0	0	0	0	0	0	0	0	0	0	0	0	0	0	36	CONTROL	PICTURE
p001404	0	1	0	0	0	7	0	2	0	0	0	1	1	0	0	0	0	1	2	0	0	0	0	0	0	0	0	0	0	0	0	0	0	0	0	0	0	0	36	CONTROL	PICTURE
p001399	0	0	0	0	0	4	0	1	0	0	0	0	1	0	0	0	0	0	1	0	0	0	0	0	0	0	0	0	0	0	0	0	0	0	0	0	0	0	36	CONTROL	PICTURE
p001460	0	1	0	0	0	9	1	2	0	0	0	1	1	0	0	0	0	1	2	0	0	0	0	0	0	0	0	0	0	0	0	0	0	0	0	0	0	0	36	CONTROL	PICTURE
p001405	0	0	0	0	0	5	0	1	0	0	0	0	1	0	0	0	0	1	2	0	0	0	0	0	0	0	0	0	0	0	0	0	0	0	0	0	0	0	36	CONTROL	PICTURE
p001473	0	1	0	0	1	5	1	1	0	0	0	0	0	1	0	0	1	0	0	0	0	0	0	0	0	0	0	0	1	0	0	0	0	0	0	0	0	0	36	CONTROL	PICTURE
p001440	0	0	1	0	1	7	1	2	0	0	0	1	1	0	0	0	1	0	1	0	0	0	0	0	0	0	0	0	0	0	0	0	0	0	0	0	0	0	36	CONTROL	PICTURE
p001432	0	0	0	0	0	8	1	2	0	0	0	0	0	0	0	1	1	0	2	0	0	0	0	0	0	0	0	0	0	0	0	0	0	0	0	0	0	0	36	CONTROL	PICTURE
p001426	0	0	0	0	0	2	0	1	0	0	0	0	0	0	0	0	0	0	0	0	0	0	0	0	0	0	0	0	0	0	0	0	0	0	0	0	0	0	36	CONTROL	PICTURE
p001466	0	0	0	0	0	2	0	1	0	0	0	0	0	0	0	0	0	0	0	0	0	0	0	0	0	0	0	0	0	0	0	0	0	0	0	0	0	0	36	CONTROL	PICTURE
p001401	0	1	2	1	0	8	0	2	0	0	0	2	0	0	1	0	0	0	1	0	0	0	0	0	0	0	0	0	0	0	0	0	0	0	0	0	0	0	36	CONTROL	PICTURE
p001472	0	0	1	0	0	3	0	1	0	0	0	1	0	0	0	0	0	0	0	0	0	0	0	0	0	0	0	0	1	0	0	0	0	0	0	0	0	0	36	CONTROL	PICTURE
p001449	1	1	2	1	0	15	0	2	1	0	1	1	1	0	1	0	1	1	1	0	0	2	0	0	0	0	0	0	2	0	0	0	0	0	0	0	0	0	36	CONTROL	PICTURE
p001420	0	0	0	0	0	2	0	1	0	0	1	0	0	0	0	0	0	0	0	0	0	0	0	0	0	0	0	0	0	0	0	0	0	0	0	0	0	0	36	CONTROL	PICTURE
p001397	0	0	0	0	0	5	0	1	0	0	0	1	0	0	0	0	0	0	2	0	0	0	0	0	0	0	0	0	0	0	0	0	0	0	0	0	0	0	36	CONTROL	PICTURE
p001469	1	0	0	0	1	3	0	1	0	0	0	0	0	1	0	0	0	0	0	0	0	0	0	0	0	0	0	0	1	0	0	0	0	0	0	0	0	0	36	CONTROL	PICTURE
p001448	0	0	0	0	0	2	0	1	0	0	0	0	0	0	0	0	0	0	0	0	0	0	0	0	0	0	0	0	0	0	0	0	0	0	0	0	0	0	36	CONTROL	PICTURE
p001468	0	0	1	0	0	7	2	2	0	0	0	0	0	0	1	0	0	1	0	0	0	0	0	0	0	0	0	0	0	0	0	0	0	0	0	0	0	0	36	CONTROL	PICTURE
p001444	0	0	0	0	0	4	0	1	0	0	0	0	0	0	0	0	0	1	2	0	0	0	0	0	0	0	0	0	0	0	0	0	0	0	0	0	0	0	36	CONTROL	PICTURE
p001413	0	1	0	0	0	9	0	2	0	0	0	1	1	0	0	0	1	0	1	0	0	0	0	0	0	0	0	0	0	0	0	0	0	0	0	0	0	0	36	CONTROL	PICTURE
p001415	0	0	0	0	0	6	0	1	0	0	1	0	0	0	0	0	0	1	2	0	0	0	0	0	0	0	0	0	0	0	0	0	0	0	0	0	0	0	36	CONTROL	PICTURE
p001398	0	0	0	0	0	2	0	1	0	0	0	0	0	0	0	0	0	0	1	0	0	0	0	0	0	0	0	0	0	0	0	0	0	0	0	0	0	0	36	CONTROL	PICTURE
p001471	0	1	1	0	0	8	1	2	0	0	0	1	0	1	0	0	1	0	0	0	0	0	0	0	0	0	0	0	1	0	0	0	0	0	0	0	0	0	36	CONTROL	PICTURE
p001438	0	1	1	0	0	3	0	1	0	0	0	0	0	1	1	0	0	0	0	0	0	0	0	0	0	0	0	0	0	0	0	0	0	0	0	0	0	0	36	CONTROL	PICTURE
p001406	0	0	0	0	0	2	0	1	0	0	0	0	0	0	0	0	0	0	0	0	0	0	0	0	0	0	0	0	0	0	0	0	0	0	0	0	0	0	36	CONTROL	PICTURE
p001407	0	0	1	0	0	5	0	1	0	0	0	1	1	0	0	0	0	0	1	0	0	0	0	0	0	0	0	0	0	0	0	0	0	0	0	0	0	0	36	CONTROL	PICTURE
p001475	0	1	0	0	0	5	0	1	0	0	0	1	0	0	0	0	1	0	0	0	0	0	0	0	0	0	0	0	2	0	0	0	0	0	0	0	0	0	36	CONTROL	PICTURE
p001428	0	0	1	1	0	13	0	3	1	0	0	1	2	0	0	0	1	2	2	0	0	0	0	0	0	0	0	0	0	0	0	0	0	0	0	0	0	0	36	CONTROL	PICTURE
p001453	0	0	0	0	0	4	0	2	0	0	0	0	0	0	0	0	0	0	1	0	0	0	0	0	0	0	0	0	0	0	0	0	0	0	0	0	0	0	36	CONTROL	PICTURE
p001421	0	0	1	0	0	5	0	1	0	0	0	1	0	0	0	0	1	0	1	0	0	0	0	0	0	0	0	0	0	0	0	0	0	0	0	0	0	0	36	CONTROL	PICTURE
p001436	0	0	0	0	0	2	0	1	0	0	0	0	0	0	0	0	0	0	0	0	0	0	0	0	0	0	0	0	0	0	0	0	0	0	0	0	0	0	36	CONTROL	PICTURE
p001424	0	0	0	0	0	2	0	1	0	0	0	0	0	0	0	0	0	0	0	0	0	0	0	0	0	0	0	0	0	0	0	0	0	0	0	0	0	0	36	CONTROL	PICTURE
p001402	0	1	0	0	0	11	0	2	0	0	0	1	1	0	0	0	0	3	4	0	0	0	0	0	0	0	0	0	0	0	0	0	0	0	0	0	0	0	36	CONTROL	PICTURE
p001450	0	0	1	0	0	3	0	1	0	0	0	1	0	0	0	0	0	0	0	0	0	0	0	0	0	0	0	0	0	0	0	0	0	0	0	0	0	0	36	CONTROL	PICTURE
p002164	0	0	1	0	0	4	0	1	0	0	0	1	0	0	0	0	0	0	1	0	0	0	0	0	0	0	0	0	0	0	0	0	0	0	0	0	0	0	37	CONTROL	PICTURE
p002176	0	1	1	0	0	5	0	2	0	0	0	2	0	0	0	0	0	0	1	0	0	0	0	0	0	0	0	0	0	0	0	0	0	0	0	0	0	0	37	CONTROL	PICTURE
p002171	0	1	0	0	0	4	0	1	0	0	0	1	0	0	0	0	0	1	1	0	0	0	0	0	0	0	0	0	0	0	0	0	0	0	0	0	0	0	37	CONTROL	PICTURE
p002159	0	0	1	0	0	4	1	1	0	0	0	1	0	0	0	0	0	0	0	0	0	0	0	0	0	0	0	0	0	0	0	0	0	0	0	0	0	0	37	CONTROL	PICTURE
p002156	0	0	0	0	0	6	0	2	1	0	0	1	0	0	0	0	0	1	1	0	0	0	0	0	0	0	0	0	0	0	0	0	0	0	0	0	0	0	37	CONTROL	PICTURE
p002154	1	0	0	0	0	9	0	1	1	0	0	1	3	0	0	0	0	1	2	0	0	0	0	0	0	0	0	0	0	0	0	0	0	0	0	0	0	0	37	CONTROL	PICTURE
p002157	0	0	1	0	0	7	0	2	1	0	0	1	0	0	0	0	0	1	1	0	0	0	0	0	0	0	0	0	0	0	0	0	0	0	0	0	0	0	37	CONTROL	PICTURE
p002168	0	1	0	0	0	6	0	1	0	0	0	1	0	0	0	0	1	1	1	0	0	0	0	0	0	0	0	0	0	0	0	0	0	0	0	0	0	0	37	CONTROL	PICTURE
p002158	0	0	0	1	0	4	0	1	0	0	0	0	1	0	0	0	1	0	1	0	0	0	0	0	0	0	0	0	0	0	0	0	0	0	0	0	0	0	37	CONTROL	PICTURE
p002160	1	0	0	0	0	4	0	1	0	0	0	1	0	0	0	0	0	1	1	0	0	0	0	0	0	0	0	0	0	0	0	0	0	0	0	0	0	0	37	CONTROL	PICTURE
p002163	1	0	1	0	0	7	0	1	0	0	0	1	0	0	1	0	1	0	2	0	0	0	0	0	0	0	0	0	0	0	0	0	0	0	0	0	0	0	37	CONTROL	PICTURE
p002166	0	1	0	0	0	5	0	1	0	0	0	1	0	0	0	0	1	1	1	0	0	0	0	0	0	0	0	0	0	0	0	0	0	0	0	0	0	0	37	CONTROL	PICTURE
p002152	1	0	0	0	0	6	3	1	0	0	0	1	0	0	0	0	0	0	0	0	0	0	0	0	0	0	0	0	0	0	0	0	0	0	0	0	0	0	37	CONTROL	PICTURE
p002175	0	0	1	1	0	4	0	1	0	0	0	1	0	0	0	0	0	0	1	0	0	0	0	0	0	0	0	0	0	0	0	0	0	0	0	0	0	0	37	CONTROL	PICTURE
p002161	0	0	1	0	0	8	0	2	1	0	0	1	0	0	0	2	0	0	2	0	0	0	0	0	0	0	0	0	0	0	0	0	0	0	0	0	0	0	37	CONTROL	PICTURE
p002162	0	0	0	0	0	5	0	1	0	0	1	0	2	0	0	0	0	0	1	0	0	0	0	0	0	0	0	0	0	0	0	0	0	0	0	0	0	0	37	CONTROL	PICTURE
p002169	0	0	1	0	0	5	0	1	0	0	0	1	1	0	0	0	1	0	1	0	0	0	0	0	0	0	0	0	0	0	0	0	0	0	0	0	0	0	37	CONTROL	PICTURE
p002173	1	1	0	3	1	21	2	2	0	0	0	1	7	0	0	0	0	2	5	0	0	0	0	0	0	0	0	0	0	0	0	1	0	0	0	0	0	0	37	CONTROL	PICTURE
p001075	0	1	0	0	0	5	0	1	0	0	0	1	0	0	0	0	0	1	2	0	0	0	0	0	0	0	0	0	0	0	0	0	0	0	0	0	0	0	38	ASD	PICTURE
p001079	1	1	0	1	0	13	1	1	0	0	0	1	2	0	0	0	1	2	2	0	0	0	0	1	0	0	0	0	0	0	0	0	0	0	0	0	0	0	38	ASD	PICTURE
p001076	0	1	3	0	0	21	2	2	0	0	0	3	2	0	1	0	2	2	3	0	0	0	0	0	0	0	0	0	0	0	0	0	0	0	0	0	0	0	38	ASD	PICTURE
p001073	0	0	1	0	0	7	0	2	0	0	0	1	0	0	0	0	0	2	2	0	0	0	0	0	0	0	0	0	0	0	0	0	0	0	0	0	0	0	38	ASD	PICTURE
p001082	1	0	0	0	0	5	0	1	0	0	0	1	0	0	0	0	0	1	1	0	0	0	0	0	0	0	0	0	0	0	0	0	0	0	0	0	0	0	38	ASD	PICTURE
p001077	1	1	0	0	0	8	2	1	0	0	0	1	0	0	0	0	0	0	1	0	0	0	0	1	0	0	0	0	0	0	0	0	0	0	0	0	0	0	38	ASD	PICTURE
p001072	1	0	0	0	0	6	1	1	0	0	0	1	0	0	0	0	0	1	2	0	0	0	0	0	0	0	0	0	0	0	0	0	0	0	0	0	0	0	38	ASD	PICTURE
p001070	1	0	0	0	0	9	0	1	1	0	0	1	3	0	0	0	0	0	2	0	0	0	0	0	0	0	0	0	0	0	0	0	0	0	0	0	0	0	38	ASD	PICTURE
p001080	0	0	0	0	0	4	1	1	0	0	0	0	0	0	0	0	0	0	1	0	0	0	0	0	0	0	0	0	0	0	0	0	0	0	0	0	0	0	38	ASD	PICTURE
p001074	1	1	0	0	0	12	2	2	1	0	0	1	1	0	0	0	0	1	2	0	0	0	0	1	0	0	0	0	0	0	0	0	0	0	0	0	0	0	38	ASD	PICTURE
p001897	0	1	1	0	0	5	0	1	0	0	0	1	0	0	0	0	0	1	1	0	0	0	0	0	0	0	0	0	0	1	0	0	0	0	0	0	0	0	39	ASD	PICTURE
p001891	0	1	1	0	0	6	1	1	0	0	0	1	0	0	1	0	0	0	2	0	0	0	0	0	0	0	0	0	0	0	0	0	0	0	0	0	0	0	39	ASD	PICTURE
p001882	0	1	0	0	0	6	1	1	0	0	0	1	0	0	0	0	0	1	2	0	0	0	0	0	0	0	0	0	0	0	0	0	0	0	0	0	0	0	39	ASD	PICTURE
p001883	0	2	0	0	0	7	0	2	0	0	0	2	2	0	0	0	0	0	0	0	0	0	0	0	0	0	0	0	0	0	0	0	0	0	0	0	0	0	39	ASD	PICTURE
p001884	0	1	0	0	0	4	1	1	0	0	0	1	0	0	0	0	0	0	1	0	0	0	0	0	0	0	0	0	0	0	0	0	0	0	0	0	0	0	39	ASD	PICTURE
p001895	0	1	0	0	0	5	1	1	0	0	0	1	0	0	0	0	0	0	2	0	0	0	0	0	0	0	0	0	0	0	0	0	0	0	0	0	0	0	39	ASD	PICTURE
p001887	0	1	0	0	0	6	1	1	0	0	0	1	0	0	0	0	0	1	1	0	0	0	0	0	0	0	0	0	0	0	0	0	0	0	0	0	0	0	39	ASD	PICTURE
p001892	0	1	1	0	0	9	1	1	0	0	0	1	2	0	1	0	0	1	2	0	0	0	0	0	0	0	0	0	0	0	0	0	0	0	0	0	0	0	39	ASD	PICTURE
p001900	0	0	0	0	0	2	0	1	0	0	0	0	0	0	0	0	0	0	0	0	0	0	0	0	0	0	0	0	0	0	0	0	0	0	0	0	0	0	39	ASD	PICTURE
p001886	0	1	0	0	0	4	1	1	0	0	0	1	0	0	0	0	0	0	1	0	0	0	0	0	0	0	0	0	0	0	0	0	0	0	0	0	0	0	39	ASD	PICTURE
p001894	0	1	1	0	0	7	0	1	0	0	0	1	0	0	1	0	1	1	2	0	0	0	0	0	0	0	0	0	0	0	0	0	0	0	0	0	0	0	39	ASD	PICTURE
p001888	0	1	1	0	0	6	1	1	0	0	0	1	0	0	1	0	0	0	1	0	0	0	0	0	0	0	0	0	0	0	0	0	0	0	0	0	0	0	39	ASD	PICTURE
p001889	0	1	0	0	0	2	0	1	0	0	0	1	0	0	0	0	0	0	0	0	0	0	0	0	0	0	0	0	0	0	0	0	0	0	0	0	0	0	39	ASD	PICTURE

## Sheet: Legend
Task	ADOS2 task
Group	ASD/Control
tokens	Number of tokens
spos	Words with positive sentiment
sneg	Words with negative sentiment
dav	Descriptive Action Verb
iav	Interpretative Action Verbs
sv	State verbs
nom	nominative
f	feminine gender
adj	adjective
interp	punctuation mark
subst	substantive
sg	the singular
acc	accusative
m3	masculine gender 3
fin	verb form not-past
gen	genitive
imperf	Imperfective aspekt
qub	qublik
wok	vocalicity
ter	the third person singular
prep	preposition
sec	the second person singular
npraep	non-prepositional form
ppron3	3rd person pronoun
adv	adverb
perf	perfective aspekt
m1	masculine gender 1
comp	the comparative
conj	conjunction
pri	first person singular
dat	dative
ppron12	non-third pronoun
akc	Accented form
praet	pseudo Participle
nwok	Non-vocalicity
pl	plural
n	the neuter
loc	locative
imps	verb impersonal
adja
pact	[adjectival] present participle
aff	not negated
m2	masculine gender 2
interj	interjection
com	subordinate conjunction
pred	predicative
num	numeral
rec	accommodability
impt	verb imperative
inst	instrumental
nakc
ppas	[adjectival] past participle
pcon	contemporary adverbial participle
inf	infinitive
praep	Post-preposition form
siebie	pronoun ‘siebie’
bedzie	verb future form ‘to be’
voc	vocative
aglt	agglutinant verb to be
nagl	Non-agglutinative
xxx	nominal foreign body
adjp	post-prepositional adjective
npun	no dot
brev	abbreviation
pun	dot
congr	accommodability
ger	gerund
agl	agglutinative
sup	superlative
adjc	post-prepositional adjective
depr	noun depreciation form
neg	negation
burk	burkinostka
pant	previous adverbial participle
